# Supplementary material for: Identifying patterns of reported findings on long-term cardiac complications of COVID-19: a systematic review and meta-analysis
Source: BMC Med. 2023 Nov 28;21:468. doi: 10.1186/s12916-023-03162-5 (PMC10685580; doi:10.1186/s12916-023-03162-5)
Supplement: Supplementary file 1 — Additional file 1: Supplementary tables. Table S1. Preferred Reporting Items for Systematic Reviewers and Meta-analysis (PRISMA) guidelines. Table S2. Full list of included articles and their publication information. Table S3. Detailed characteristics of included studies. Table S4. Analysis of total quality assessment score by the year of publication. Table S5. Grading of Recommendation, Assessment, Development, and Evaluation (GRADE) results for studies included in the meta-analysis. Table S6. Summary of prior review articles on long-term cardiac symptoms following COVID-19. [file 12916_2023_3162_MOESM1_ESM.xlsx]

## Sheet: Supplementary Table 1
Table S1. Preferred Reporting Items for Systematic Reviewers and Meta-analysis (PRISMA) guidelines
Section and Topic	Item #	Checklist item	Location where item is reported
TITLE
Title	1	Identify the report as a systematic review.	Title page
ABSTRACT
Abstract	2	See the PRISMA 2020 for Abstracts checklist.	Page 1-2
INTRODUCTION
Rationale	3	Describe the rationale for the review in the context of existing knowledge.	Pages 4-5
Objectives	4	Provide an explicit statement of the objective(s) or question(s) the review addresses.	Pages 4-5
METHODS
Eligibility criteria	5	Specify the inclusion and exclusion criteria for the review and how studies were grouped for the syntheses.	Page 6-7
Information sources	6	Specify all databases, registers, websites, organisations, reference lists and other sources searched or consulted to identify studies. Specify the date when each source was last searched or consulted.	Page 5-6
Search strategy	7	Present the full search strategies for all databases, registers and websites, including any filters and limits used.	Page 6
Selection process	8	Specify the methods used to decide whether a study met the inclusion criteria of the review, including how many reviewers screened each record and each report retrieved, whether they worked independently, and if applicable, details of automation tools used in the process.	Page 7
Data collection process	9	Specify the methods used to collect data from reports, including how many reviewers collected data from each report, whether they worked independently, any processes for obtaining or confirming data from study investigators, and if applicable, details of automation tools used in the process.	Pages 7, Table S3
Data items	10a	List and define all outcomes for which data were sought. Specify whether all results that were compatible with each outcome domain in each study were sought (e.g. for all measures, time points, analyses), and if not, the methods used to decide which results to collect.	Pages 7, Tables S2-3
	10b	List and define all other variables for which data were sought (e.g. participant and intervention characteristics, funding sources). Describe any assumptions made about any missing or unclear information.	Pages 7, Tables S2-3
Study risk of bias assessment	11	Specify the methods used to assess risk of bias in the included studies, including details of the tool(s) used, how many reviewers assessed each study and whether they worked independently, and if applicable, details of automation tools used in the process.	Page 7-8, Table S4
Effect measures	12	Specify for each outcome the effect measure(s) (e.g. risk ratio, mean difference) used in the synthesis or presentation of results.	Page 8-9
Synthesis methods	13a	Describe the processes used to decide which studies were eligible for each synthesis (e.g. tabulating the study intervention characteristics and comparing against the planned groups for each synthesis (item #5)).	Page 8-9
	13b	Describe any methods required to prepare the data for presentation or synthesis, such as handling of missing summary statistics, or data conversions.	Page 8-9
	13c	Describe any methods used to tabulate or visually display results of individual studies and syntheses.	Page 8-9
	13d	Describe any methods used to synthesize results and provide a rationale for the choice(s). If meta-analysis was performed, describe the model(s), method(s) to identify the presence and extent of statistical heterogeneity, and software package(s) used.	Page 8-9
	13e	Describe any methods used to explore possible causes of heterogeneity among study results (e.g. subgroup analysis, meta-regression).	Page 8-9
	13f	Describe any sensitivity analyses conducted to assess robustness of the synthesized results.	Page 8-9
Reporting bias assessment	14	Describe any methods used to assess risk of bias due to missing results in a synthesis (arising from reporting biases).	Page 8-9
Certainty assessment	15	Describe any methods used to assess certainty (or confidence) in the body of evidence for an outcome.	Page 8-9
RESULTS
Study selection	16a	Describe the results of the search and selection process, from the number of records identified in the search to the number of studies included in the review, ideally using a flow diagram.	Page 10
	16b	Cite studies that might appear to meet the inclusion criteria, but which were excluded, and explain why they were excluded.	Figure 1, Tables S2-3
Study characteristics	17	Cite each included study and present its characteristics.	Tables S2-3
Risk of bias in studies	18	Present assessments of risk of bias for each included study.	Fgiure 2 and Figure S4
Results of individual studies	19	For all outcomes, present, for each study: (a) summary statistics for each group (where appropriate) and (b) an effect estimate and its precision (e.g. confidence/credible interval), ideally using structured tables or plots.	Figures S2-3
Results of syntheses	20a	For each synthesis, briefly summarise the characteristics and risk of bias among contributing studies.	Pages 10-11
	20b	Present results of all statistical syntheses conducted. If meta-analysis was done, present for each the summary estimate and its precision (e.g. confidence/credible interval) and measures of statistical heterogeneity. If comparing groups, describe the direction of the effect.	Pages 10-11, Figures S2-3
	20c	Present results of all investigations of possible causes of heterogeneity among study results.	Figures S2-3
	20d	Present results of all sensitivity analyses conducted to assess the robustness of the synthesized results.	Figure S2-3
Reporting biases	21	Present assessments of risk of bias due to missing results (arising from reporting biases) for each synthesis assessed.	Figure S4
Certainty of evidence	22	Present assessments of certainty (or confidence) in the body of evidence for each outcome assessed.	Figures S2-3 and Table S4
DISCUSSION
Discussion	23a	Provide a general interpretation of the results in the context of other evidence.	Page 13-14
	23b	Discuss any limitations of the evidence included in the review.	Page 18-19
	23c	Discuss any limitations of the review processes used.	Page 18-19
	23d	Discuss implications of the results for practice, policy, and future research.	Pages 14-18
OTHER INFORMATION
Registration and protocol	24a	Provide registration information for the review, including register name and registration number, or state that the review was not registered.	Page 5
	24b	Indicate where the review protocol can be accessed, or state that a protocol was not prepared.	Page 6
	24c	Describe and explain any amendments to information provided at registration or in the protocol.	Not applicable
Support	25	Describe sources of financial or non-financial support for the review, and the role of the funders or sponsors in the review.	Page 20
Competing interests	26	Declare any competing interests of review authors.	Page 20
Availability of data, code and other materials	27	Report which of the following are publicly available and where they can be found: template data collection forms; data extracted from included studies; data used for all analyses; analytic code; any other materials used in the review.	Page 20

## Sheet: Spplementary Table 2
Table S2. Full list of included articles and their publication information
Study ID	Last name of the first author	Year	Title	DOI	Journal name
1	Pérez‐González	2022	Long COVID in hospitalized and non-hospitalized patients in a large cohort in Northwest Spain, a prospective cohort study	10.1038/s41598-022-07414-x	Sci Rep
2	Hastie	2023	Natural history of long-COVID in a nationwide, population cohort study	10.1038/s41467-023-39193-y	Nat Commun
3	Ayoubkhani	2021	Post-covid syndrome in individuals admitted to hospital with covid-19: retrospective cohort study.	10.1136/bmj.n693	BMJ
4	Xie	2022	Long-term cardiovascular outcomes of COVID-19	10.1038/s41591-022-01689-3	Nat Med
5	Subramanian	2022	Symptoms and risk factors for long COVID in non-hospitalized adults	10.1038/s41591-022-01909-w	Nat Med
6	Thaweethai	2023	Development of a Definition of Postacute Sequelae of SARS-CoV-2 Infection	10.1001/jama.2023.8823	JAMA
7	Wiemken	2022	Coronavirus Disease 2019 Severity and Risk of Subsequent Cardiovascular Events	10.1093/cid/ciac661	Clin Infect Dis
8	Günster	2021	6-month mortality and readmissions of hospitalized COVID-19 patients: A nationwide cohort study of 8,679 patients in Germany	10.1371/journal.pone.0255427	PLoS One
9	Horberg	2022	Post-acute sequelae of SARS-CoV-2 with clinical condition definitions and comparison in a matched cohort	10.1038/s41467-022-33573-6	Nat Commun
10	Galloway	2022	Impact of Coronavirus Disease 2019 (COVID-19) Severity on Long-term Events in United States Veterans Using the Veterans Affairs Severity Index for COVID-19 (VASIC)	10.1093/infdis/jiac182	J Infect Dis
11	Magnusson	2022	Post-covid medical complaints following infection with SARS-CoV-2 Omicron vs Delta variants	10.1038/s41467-022-35240-2	Nat Commun
12	Raisi-Estabragh	2022	Cardiovascular disease and mortality sequelae of COVID-19 in the UK Biobank	10.1136/heartjnl-2022-321492	Heart
13	Gottlieb	2023	Severe Fatigue and Persistent Symptoms at 3 Months Following Severe Acute Respiratory Syndrome Coronavirus 2 Infections During the Pre-Delta, Delta, and Omicron Time Periods: A Multicenter Prospective Cohort Study	10.1093/cid/ciad045	Clin Infect Dis
14	Tisler	2022	Post-acute sequelae of COVID-19 among hospitalized patients in Estonia: Nationwide matched cohort study	10.1371/journal.pone.0278057	PLoS One
15	Fang	2022	Post-sequelae one year after hospital discharge among older COVID-19 patients: a multi-center prospective cohort study	10.1016/j.jinf.2021.12.005	J Infect
16	Daugherty	2021	Risk of clinical sequelae after the acute phase of SARS-CoV-2 infection: retrospective cohort study	10.1136/bmj.n1098	BMJ
17	Luo	2023	Prevalence and risk factors of long COVID 6–12 months after infection with the Omicron variant among nonhospitalized patients in Hong Kong	10.1002/jmv.28862	J Med Virol
18	Yang	2022	Two-Year Health Outcomes in Hospitalized COVID-19 Survivors in China	10.1001/jamanetworkopen.2022.31790	JAMA Netw Open
19	Schlemmer	2023	Respiratory recovery trajectories after severe-to-critical COVID-19: a 1-year prospective multicentre study	10.1183/13993003.01532-2022	Eur Respir J
20	Kingery	2022	Health Status, Persistent Symptoms, and Effort Intolerance One Year After Acute COVID-19 Infection	10.1007/s11606-021-07379-z	J Gen Intern Med
21	Roessler	2022	Post-COVID-19-associated morbidity in children, adolescents, and adults: A matched cohort study including more than 157,000 individuals with COVID-19 in Germany	10.1371/journal.pmed.1004122	PLoS Med
22	Khullar	2023	Racial/Ethnic Disparities in Post-acute Sequelae of SARS-CoV-2 Infection in New York: an EHR-Based Cohort Study from the RECOVER Program	10.1007/s11606-022-07997-1	J Gen Intern Med
23	Al-Aly	2021	High-dimensional characterization of post-acute sequalae of COVID-19	10.1038/s41586-021-03553-9	Nature
24	Ballering	2022	Persistence of somatic symptoms after COVID-19 in the Netherlands: an observational cohort study	10.1016/S0140-6736(22)01214-4	Lancet
25	Estiri	2021	Evolving Phenotypes of non-hospitalized Patients that Indicate Long Covid	10.1186/s12916-021-02115-0	BMC Med
26	Taquet	2021	Incidence, co-occurrence, and evolution of long-COVID features: A 6-month retrospective cohort study of 273,618 survivors of COVID-19	10.1371/journal.pmed.1003773	PLoS Med
27	Lal	2020	Periprocedural complications in patients with SARS-CoV-2 infection compared to those without infection: A nationwide propensity-matched analysis	10.1016/j.amjsurg.2020.12.024	Am J Surg
28	Daitch	2022	Characteristics of long-COVID among older adults: a cross-sectional study	10.1016/j.ijid.2022.09.035	Int J Infect Dis
29	Lorusso	2023	In-hospital and 6-month outcomes in patients with COVID-19 supported with extracorporeal membrane oxygenation (EuroECMO-COVID): a multicentre, prospective observational study	10.1016/S2213-2600(22)00403-9	Lancet Respir Med
30	Chen	2022	Some characteristics of clinical sequelae of COVID-19 survivors from Wuhan, China: A multi-center longitudinal study	10.1111/irv.12943	Influenza Other Respir Viruses
31	Huang	2022	Health outcomes in people 2 years after surviving hospitalisation with COVID-19: a longitudinal cohort study	10.1016/S2213-2600(22)00126-6.	Lancet Respir Med
32	Xiong	2021	Clinical sequelae of COVID-19 survivors in Wuhan, China: a single-centre longitudinal study.	10.1016/j.cmi.2020.09.023	Clin Microbiol Infect
33	Munblit	2021	Incidence and risk factors for persistent symptoms in adults previously hospitalized for COVID-19	10.1111/cea.13997	Clin Exp Allergy
34	Wetterslev	2021	Cardiac arrhythmias in critically ill patients with coronavirus disease 2019: A retrospective population-based cohort study	10.1111/aas.13806	Acta Anaesthesiol Scand
35	Abumayyaleh	2023	Post-COVID-19 syndrome and diabetes mellitus: a propensity-matched analysis of the International HOPE-II COVID-19 Registry	10.3389/fendo.2023.1167087	Front Endocrinol (Lausanne)
36	Zavala	2021	Acute and persistent symptoms in children with PCR-confirmed SARS-CoV-2 infection compared to test-negative children in England: active, prospective, national surveillance	10.1093/cid/ciab991	Clin Infect Dis
37	Sonnweber	2021	Cardiopulmonary recovery after COVID-19: an observational prospective multicentre trial	10.1183/13993003.03481-2020	Eur Respir J
38	Kahn	2021	Population-based study of multisystem inflammatory syndrome associated with COVID-19 found that 36% of children had persistent symptoms	10.1111/apa.16191	Acta Paediatr
39	Zang	2023	Data-driven analysis to understand long COVID using electronic health records from the RECOVER initiative	10.1038/s41467-023-37653-z	Nat Commun
40	Ortega-Paz	2022	One-year cardiovascular outcomes after coronavirus disease 2019: The cardiovascular COVID-19 registry	10.1371/journal.pone.0279333	PLoS One
41	Shang	2021	Half-year follow-up of patients recovering from severe COVID-19: Analysis of symptoms and their risk factors	10.1111/joim.13284	J Intern Med
42	Karagodin	2021	Ventricular Changes in Patients with Acute COVID-19 Infection: Follow-up of the World Alliance Societies of Echocardiography (WASE-COVID) Study	10.1016/j.echo.2021.10.015	J Am Soc Echocardiogr
43	Akama-Garren	2021	Hair loss in females and thromboembolism in males are significantly enriched in post-acute sequelae of COVID (PASC) relative to recent medical history	10.1101/2021.01.03.20248997	medRxiv
44	Venkatakrishnan	2021	Mapping each pre-existing conditions association to short-term and long-term COVID-19 complication	10.1038/s41746-021-00484-7	NPJ Digit Med
45	Qu	2021	Health-related quality of life of COVID-19 patients after discharge: A multicenter follow-up study	10.1111/jocn.15733	J Clin Nurs
46	Hirschtick	2021	Population-based estimates of post-acute sequelae of SARS-CoV-2 infection (PASC) prevalence and characteristics: A cross-sectional study	10.1093/cid/ciab408	Clin Infect Dis
47	Arnold	2021	Patient outcomes after hospitalisation with COVID-19 and implications for follow-up: Results from a prospective UK cohort	10.1136/thoraxjnl-2020-216086	Thorax
48	Yar	2023	Cardiac magnetic resonance -detected myocardial injury is not associated with long-term symptoms in patients hospitalized due to COVID-19	10.1371/journal.pone.0282394	PLoS One
49	Kayaaslan	2021	Post-COVID syndrome: A single-center questionnaire study on 1007 participants recovered from COVID-19	10.1002/jmv.27198	J Med Virol
50	Spinicc	2022	Infection with SARS-CoV-2 Variants Is Associated with Different Long COVID Phenotypes	10.3390/v14112367	Viruses
51	Malllia	2021	Symptomatic, biochemical and radiographic recovery in patients with COVID-19.	10.1136/bmjresp-2021-000908	BMJ Open Respir Res
52	Cassar	2021	Symptom Persistence Despite Improvement in Cardiopulmonary Health - Insights from longitudinal CMR, CPET and lung function testing post-COVID-19	10.1016/j.eclinm.2021.101159	EClinicalMedicine
53	Amin-Chowdhury	2021	Characterising long COVID more than 6 months after acute infection in adults; prospective longitudinal cohort study, England	10.1101/2021.03.18.21253633	medRxiv
54	Chen	2021	Some characteristics of clinical sequelae of COVID-19 survivors from Wuhan, China: A multi-center longitudinal study	10.1111/irv.12943	Influenza Other Respir Viruses
55	Spatz	2022	Three-Month Symptom Profiles Among Symptomatic Adults With Positive and Negative Severe Acute Respiratory Syndrome Coronavirus 2 Tests: A Prospective Cohort Study From the INSPIRE Group	10.1093/cid/ciac966	Clin Infect Dis
56	Fernández-de-Las-Peñas	2021	Myalgia as a symptom at hospital admission by SARS-CoV-2 infection is associated to persistent musculoskeletal pain as long-term post-COVID sequelae: a case-control study.	10.1097/j.pain.0000000000002306	Pain
57	Bhandari	2023	Post-COVID Syndrome: The Stranger Ghost of Culprit COVID-19	10.5005/japi-11001-0193	J Assoc Physicians India
58	Xie	2023	Association of Treatment With Nirmatrelvir and the Risk of Post-COVID-19 Condition	10.1001/jamainternmed.2023.0743	JAMA Intern Med
59	Aul	2021	Complications after discharge with COVID-19 infection and risk factors associated with development of post-COVID pulmonary fibrosis	10.1016/j.rmed.2021.106602	Respir Med
60	Dutch COVID & Thrombosis Coalition	2021	Incidence of thrombotic complications and overall survival in hospitalized patients with COVID-19 in the second and first wave	10.1016/j.thromres.2020.12.019	Thromb Res
61	Mandal	2021	Long-COVID': A cross-sectional study of persisting symptoms, biomarker and imaging abnormalities following hospitalisation for COVID-19	10.1136/thoraxjnl-2020-215818	Thorax
62	Aranda	2022	Persistent COVID-19 symptoms 1 year after hospital discharge: A prospective multicenter study	10.1371/journal.pone.0275615	PLoS One
63	Durstenfeld	2022	Role of antibodies, inflammatory markers, and echocardiographic findings in postacute cardiopulmonary symptoms after SARS-CoV-2 infection	10.1172/jci.insight.157053	JCI Insight
64	Akter	2020	Clinical characteristics and short term outcomes after recovery from COVID-19 in patients with and without diabetes in Bangladesh	10.1016/j.dsx.2020.10.016	Diabetes Metab Syndr
65	Osmanov	2021	Risk factors for long covid in previously hospitalised children using the ISARIC Global follow-up protocol: A prospective cohort study	10.1183/13993003.01341-2021	Eur Respir J
66	Sneller	2022	A Longitudinal Study of COVID-19 Sequelae and Immunity: Baseline Findings	10.7326/M21-4905	Ann Intern Med
67	Chevinsky	2021	Late conditions diagnosed 1-4 months following an initial COVID-19 encounter: a matched cohort study using inpatient and outpatient administrative data - United States, March 1-June 30, 2020	10.1093/cid/ciab338	Clin Infect Dis
68	Dennis	2021	Multiorgan impairment in low-risk individuals with post-COVID-19 syndrome: a prospective, community-based study	10.1136/bmjopen-2020-048391	BMJ Open
69	O. Puntmann	2022	Long-term cardiac pathology in individuals with mild initial COVID-19 illness	10.1038/s41591-022-02000-0	Nat Med
70	Aparisi	2021	Exercise Ventilatory Inefficiency in Post-COVID-19 Syndrome: Insights from a Prospective Evaluation	10.3390/jcm10122591	J Clin Med
71	Graham	2021	Persistent neurologic symptoms and cognitive dysfunction in non-hospitalized Covid-19 "long haulers"	10.1002/acn3.51350	Ann Clin Transl Neurol
72	Jacobson	2021	Patients with uncomplicated COVID-19 have long-term persistent symptoms and functional impairment similar to patients with severe COVID-19: a cautionary tale during a global pandemic.	10.1093/cid/ciab103	Clin Infect Dis
73	Tudoran	2021	Associations between the Severity of the Post-Acute COVID-19 Syndrome and Echocardiographic Abnormalities in Previously Healthy Outpatients Following Infection with SARS-CoV-2	10.3390/biology10060469	Biology (Basel)
74	Johnsen	2021	Descriptive analysis of long COVID sequelae identified in a multidisciplinary clinic serving hospitalised and non-hospitalised patients	10.1183/23120541.00205-2021	ERJ Open Res
75	Carvalho-Schneider	2021	Follow-up of adults with noncritical COVID-19 two months after symptom onset	10.1016/j.cmi.2020.09.052	Clin Microbiol Infect
76	O'Keefe	2021	Postacute Sequelae of SARS-CoV-2 Infection and Impact on Quality of Life 1-6 Months After Illness and Association With Initial Symptom Severity	10.1093/ofid/ofab352	Open Forum Infect Dis
77	Osiaevi	2022	Persistent capillary rarefication in long COVID syndrome	10.1007/s10456-022-09850-9	Angiogenesis
78	Lhuillier	2022	The Impact of World Trade Center Related Medical Conditions on the Severity of COVID-19 Disease and Its Long-Term Sequelae	10.3390/ijerph19126963	Int J Environ Res Public Health
79	Sahanic	2022	Phenotyping of Acute and Persistent Coronavirus Disease 2019 Features in the Outpatient Setting: Exploratory Analysis of an International Cross-sectional Online Survey	10.1093/cid/ciab978	Clin Infect Dis
80	Davis	2021	Characterizing Long COVID in an International Cohort: 7 Months of Symptoms and Their Impact	10.1016/j.eclinm.2021.101019	EClinicalMedicine
81	Kayaaslan	2021	Post-COVID syndrome: A single-center questionnaire study on 1007 participants recovered from COVID-19	10.1002/jmv.27198	J Med Virol
82	Sudre	2021	Attributes and predictors of long COVID	10.1038/s41591-021-01292-y	Nat Med
83	Mónica	2022	Cardiac complications in a geriatric population hospitalized with COVID-19: The OCTA-COVID cohort	10.1016/j.regg.2022.01.003	Rev Esp Geriatr Gerontol
84	Haberland	2022	Seven Months after Mild COVID-19: A Single-Centre Controlled Follow-Up Study in the District of Constance (FSC19-KN)	10.1155/2022/8373697	Int J Clin Pract
85	Caro-Codón	2021	Characterization of myocardial injury in a cohort of patients with SARS-CoV-2 infection	10.1016/j.medcli.2021.02.001	Med Clin (Barc)
86	Ganes	2022	The Female-Predominant Persistent Immune Dysregulation of the Post-COVID Syndrome	10.1016/j.mayocp.2021.11.033	Mayo Clin Proc
87	Peluso	2021	Rapid implementation of a cohort for the study of post-acute sequelae of SARS-CoV-2 infection/COVID-19	10.1101/2021.03.11.21252311	medRxiv
88	Boscolo-Rizzo	2021	Sequelae in adults at 12 months after mild-to-moderate coronavirus disease 2019 (COVID-19)	10.1002/alr.22832	Int Forum Allergy Rhinol
89	Schultheiß	2022	The IL-1β, IL-6, and TNF cytokine triad is associated with post-acute sequelae of COVID-19	10.1016/j.xcrm.2022.100663	Cell Rep Med
90	Li	2023	Age at SARS-CoV-2 infection and psychological and physical recovery among Chinese health care workers with severe COVID-19 at 28 months after discharge: A cohort study	10.3389/fpubh.2023.1086830	Front Public Health
91	Munipalli	2023	Clinical differences in symptomology, characteristics, and risk factors in patients with post-acute sequelae of COVID-19: an experience from a tertiary-care academic center	10.1177/10815589231153604	J Investig Med
92	O'Kelly	2022	Assessing the impact of COVID-19 at 1-year using the SF-12 questionnaire: Data from the Anticipate longitudinal cohort study	10.1016/j.ijid.2022.03.013	Int J Infect Dis
93	Maestrini	2021	Cardiac involvement in consecutive unselected hospitalized COVID-19 population: In-hospital evaluation and one-year follow-up	10.1016/j.ijcard.2021.06.056	Int J Cardiol
94	Venturelli	2021	Surviving COVID-19 in Bergamo province: a post-acute outpatient re-evaluation	10.1017/S0950268821000145	Epidemiol Infect
95	Liang	2020	Three-month Follow-up Study of Survivors of Coronavirus Disease 2019 after Discharge.	10.3346/jkms.2020.35.e418	J Korean Med Sci
96	Bellan	2021	Respiratory and Psychophysical Sequelae Among Patients With COVID-19 Four Months After Hospital Discharge	10.1001/jamanetworkopen.2020.36142	JAMA Netw Open
97	Lassen	2021	Recovery of cardiac function following COVID-19 - ECHOVID-19: a prospective longitudinal cohort study	10.1002/ejhf.2347	Eur J Heart Fail
98	Sechi	2021	Short-term cardiac outcome in survivors of COVID-19: a systematic study after hospital discharge	10.1007/s00392-020-01800-z	Clin Res Cardiol
99	Wallis	2021	Risk factors for persistent abnormality on chest radiographs at 12-weeks post hospitalisation with PCR confirmed COVID-19	10.1186/s12931-021-01750-8	Respir Res
100	Imoto	2022	A cross‑sectional, multicenter survey of the prevalence and risk factors for Long COVID	10.1038/s41598-022-25398-6	Sci Rep
101	Ramakrishnan	2021	Prolonged Symptoms After COVID-19 Infection in Outpatients	10.1093/ofid/ofab060	Open Forum Infect Dis
102	Tawfik	2021	Post-COVID-19 Syndrome in Egyptian Healthcare Staff: Highlighting the Carers Sufferings.	10.29333/ejgm/10838	Electron J Gen Med
103	Hall	2021	Identifying patients at risk of post-discharge complications related to COVID-19 infection.	10.1136/thoraxjnl-2020-215861	Thorax
104	Cortés-Telles	2021	Pulmonary function and functional capacity in COVID-19 survivors with persistent dyspnoea	10.1016/j.resp.2021	Respir Physiol Neurobiol
105	Meije	2021	Long-term outcomes of patients following hospitalization for COVID-19: a prospective observational study	10.1016/j.cmi.2021.04.002	Clin Microbiol Infect
106	Saldias Penafiel	2020	Clinical features and predictors of severity in 1022 adults with COVID-19	10.4067/S0034-98872020001001387	Rev Med Chil
107	Garrigues	2020	Post-discharge persistent symptoms and health-related quality of life after hospitalization for COVID-19	10.1016/j.jinf.2020.08.029	J Infect
108	Bell	2021	Post-acute sequelae of COVID-19 in a non-hospitalized cohort: results from the Arizona CoVHOR	10.1371/journal.pone.0254347	PLoS One
109	Ladlow	2023	Exercise tolerance, fatigue, mental health, and employment status at 5 and 12 months following COVID-19 illness in a physically trained population	10.1152/japplphysiol.00370.2022	J Appl Physiol (1985)
110	Leth	2021	Persistent Symptoms in Patients Recovering From COVID-19 in Denmark.	10.1093/ofid/ofab042	Open Forum Infect Dis
111	Sanil	2021	Echocardiographic Indicators Associated with Adverse Clinical Course and Cardiac Sequelae in Multisystem Inflammatory Syndrome in Children with Coronavirus Disease 2019	10.1016/j.echo.2021.04.018	J Am Soc Echocardiogr
112	Raman	2021	Medium-term effects of SARS-CoV-2 infection on multiple vital organs, exercise capacity, cognition, quality of life and mental health, post-hospital discharge	10.1016/j.eclinm.2020.100683	EClinicalMedicine
113	Jimeno-Almazán	2021	Chronotropic Incompetence in Non-Hospitalized Patients with Post-COVID-19 Syndrome	10.3390/jcm10225434	J Clin Med
114	Cirulli	2020	Long-term COVID-19 symptoms in a large unselected population	10.1101/2020.10.07.20208702	medRxiv
115	Bliddal	2021	Acute and persistent symptoms in non-hospitalized PCR-confirmed COVID-19 patients	10.1038/s41598-021-92045-x	Sci Rep
116	Armange	2021	Prevalence and characteristics of persistent symptoms after non-severe COVID-19: a prospective cohort study	10.1007/s10096-021-04261-y	Eur J Clin Microbiol Infect Dis
117	Mahmud	2021	Post-COVID-19 syndrome among symptomatic COVID-19 patients: A prospective cohort study in a tertiary care center of Bangladesh.	10.1371/journal.pone.0249644	PLoS One
118	deGraaf	2021	Short-term outpatient follow-up of COVID-19 patients: A multidisciplinary approach	10.1016/j.eclinm.2021.100731	EClinicalMedicine
119	Salmon-Ceron	2021	Clinical, virological and imaging profile in patients with Persistent or Resurgent forms of COVID-19: a cross-sectional study.	10.1016/j.jinf.2020.12.002	J Infect
120	Ares-Blanco	2021	SARS-CoV-2 pneumonia follow-up and long COVID in primary care: A retrospective observational study in Madrid city	10.1371/journal.pone.0257604	PLoS One
121	Santis	2020	Clinical and immunoserological status 12 weeks after infection with COVID-19: prospective observational study	10.23880/eij-16000167	EIJ
122	Darcis	2021	Long-term clinical follow-up of patients suffering from moderate-to-severe COVID-19 infection: a monocentric prospective observational cohort study	10.1016/j.ijid.2021.07.016	Int J Infect Dis
123	Doležalová	2022	The respiratory consequences of COVID-19 lasted for a median of 4 months in a cohort of children aged 2-18 years of age	10.1111/apa.16297	Acta Paediatr
124	Daher	2020	Follow up of patients with severe coronavirus disease 2019 (COVID-19): Pulmonary and extrapulmonary disease sequelae	10.1016/j.rmed.2020.106197	Respir Med
125	Myhre	2021	Cardiac pathology 6 months after hospitalization for COVID-19 and association with the acute disease severity	10.1016/j.ahj.2021.08.001	Am Heart J
126	Fink	2021	Persistent symptoms and decreased health-related quality of life after symptomatic pediatric COVID-19: A prospective study in a Latin American tertiary hospital	10.6061/clinics/2021/e3511	Clinics (Sao Paulo)
127	Fayol	2021	Cardiac performance in patients hospitalized with COVID-19: a 6 month follow-up study	10.1002/ehf2.13315	ESC Heart Fail
128	Capone	2021	Six Month Follow-up of Patients With Multi-System Inflammatory Syndrome in Children	10.1542/peds.2021-050973	Pediatrics
129	Molteni	2021	Illness duration and symptom profile in a large cohort of symptomatic UK school-aged children tested for SARS-CoV-2	10.1016/S2352-4642(21)00198-X	Lancet Child Adolesc Health
130	Malesevic	2023	Impaired health-related quality of life in long-COVID syndrome after mild to moderate COVID-19	10.1038/s41598-023-34678-8	Sci Rep
131	Duggal	2022	Post‐sequelae symptoms and comorbidities after COVID‐19	10.1002/jmv.27586	J Med Virol
132	Aydin	2021	Computed tomography at every step: Long coronavirus disease	10.1016/j.resinv.2021.05.014	Respir Investig
133	Fu	2021	Risk stratification of cardiac sequelae detected using cardiac magnetic resonance in late convalescence at the six-month follow-up of recovered COVID-19 patients	10.1016/j.jinf.2021.04.016	J Infect
134	Leon	2021	Post discharge persistent symptoms after COVID-19 in rheumatic and musculoskeletal diseases	10.1093/rap/rkac008	Rheumatol Adv Pract
135	Maestre-MuÃ±iz	2021	Long-Term Outcomes of Patients with Coronavirus Disease 2019 at One Year after Hospital Discharge	10.3390/jcm10132945	J Clin Med
136	Szekely	2021	Cardiorespiratory Abnormalities in Patients Recovering from Coronavirus Disease 2019	10.1016/j.echo.2021.08.022	J Am Soc Echocardiogr
137	Chun	2021	Immunofibrotic drivers of impaired lung function in postacute sequelae of SARS-CoV-2 infection	10.1172/jci.insight.148476	JCI Insight
138	Darley	2021	Limited recovery from post-acute sequelae of SARS-CoV-2 at 8 months in a prospective cohort	10.1183/23120541.00384-2021	ERJ Open Res
139	Goertz	2020	Persistent symptoms 3 months after a SARS-CoV-2 infection: the post-COVID-19 syndrome?	10.1183/23120541.00542-2020	ERJ Open Res
140	Mechi	2021	Long-term persistent symptoms of COVID-19 infection in patients with diabetes mellitus	10.1007/s13410-021-00994-w	Int J Diabetes Dev Ctries
141	Spinicci	2021	Clinical and Laboratory Follow-up after Hospitalization for COVID-19 at an Italian Tertiary Care Center	10.1093/ofid/ofab049	Open Forum Infect Dis
142	Fumagalli	2021	Factors associated with persistence of symptoms 1 year after COVID-19: A longitudinal, prospective phone-based interview follow-up cohort study	10.1016/j.ejim.2021.11.018	Eur J Intern Med
143	Manchini	2021	Use of Cardiopulmonary Stress Testing for Patients With Unexplained Dyspnea Post-Coronavirus Disease	10.1016/j.jchf.2021.10.002	JACC Heart Fail
144	Herrera-Garcia	2020	Persistencia de síntomas en pacientes después de la enfermedad por coronavirus (COVID-19) en un hospital de tercer nivel de Puebla, México	10.24245/mim.v36i6.4581	Med Int Mex
145	Kedor	2021	A prospective observational study of post-COVID-19 chronic fatigue syndrome following the first pandemic wave in Germany and biomarkers associated with symptom severity	10.1038/s41467-022-32507-6	Nat Commun
146	Ziauddeen	2022	Characteristics of Long Covid: findings from a social media survey	10.1371/journal.pone.0264331	PLoS One
147	Qadir	2023	Post-COVID-19 Complications and their Laboratory Findings: A Cohort Study	10.22092/ARI.2022.359721.2462	Arch Razi Inst
148	Mahmoud	2021	Study of Post-COVID-19 Syndrome in Saudi Arabia	10.7759/cureus.17787	Cureus
149	Walsh-Messinger	2020	The Kids Are Not Alright: A Preliminary Report of Post-COVID Syndrome in University Students	10.1080/07448481.2021.1927053	J Am Coll Health
150	Mermelstein	2021	Rapid implementation of cross-sectional study: Post-acute sequelae of SARS-CoV-2 (PASC) in a racially and ethnically diverse sample in Illinois	10.1101/2021.04.29.21256304	medRxiv
Footnote: Stuides were ordered by total score of quality assessment.

## Sheet: Supplementary Table 3
Table S3: Detailed characteristics of included studies
Study ID	First Author Last Name	Latest Publication Year	Study Title	Preprint	Study Country	Continent	Study Period	Patient diagnosed/recruitment period	Study Design	Covid Test Method	Study Setting	Study Population	Total Sample Size	Case (Covid Positive Patients) sample size (if any)	Control (Covid Negative Patients) sample size (0 if no control)	Definition of Long Covid/Covid Sequelae	Age: mean (SD) / median (Q1-Q3) of cases	Age (Categorized)	Female among cases: n (%)	CVD related comorbidities before COVID-19 infection or symptoms within 28 days of the COVID-19 diagnosis , n (%)	Type of COVID-19 treatment if mentioned	Vaccination status (Yes/No/NA)	Collection period of pre-existing symptoms before COVID-19	Top 5 pre-existing comorbidities before COVID-19: n (%)	Hospitalization Status	Inpatient without ICU among cases: n (%)	ICU among cases: n (%)	Outpatient among cases: n (%)	COVID-19 Severity of cases	Asymptomatic among cases: n (%)	Mild COVID among cases: n (%)	Moderate COVID among cases: n (%)	Severe and critical COVID among cases: n (%)	Start of follow-up time for cases	Longest follow-up duration for cases, days	Assessment time points for cases	How were the symptoms evaluated	Categorized symptom assessment	Duration of outcome(s) of cases, days (mean +/-SD)	Prevalence of outcome(s) among controls: n (%)	Duration of outcome(s) of controls, days (mean +/-SD)	Crude effect estimates (RR/OR/Risk Difference/HR)	Adjusted effect estimates (RR/OR)	Covariates	Outcome(s)
1	Pérez‐González	2022	Long COVID in hospitalized and non-hospitalized patients in a large cohort in Northwest Spain, a prospective cohort study	No	Europe	Europe	3/1/2020-5/31/2021	3/1/2020-5/31/2021	Prospective cohort	PCR	This is a prospective cohort study performed in the COVID-19 Cohort of Galicia Sur Health Institute (COHVID-GS). This is an open cohort associated to a Biobank for sample collection including patients in clinical follow-up at Álvaro Cunqueiro Hospital (Vigo, Spain), a reference hospital for 564,534 inhabitants after SARS-CoV-2/COVID-19 diagnosis (all had a positive PCR for SARS-CoV-2 on nasal swa…	All patients included at the COHVID-GS were scheduled for clinical follow-up visits using phone calls and on site visits after 1, 3 and 6 months of the diagnosis. Subjects were classified as hospitalized when they required hospitalization for at least 24 h. Main hospitalization criteria were pneumonia on chest X-ray and/or respiratory insufficiency. At each visit, patients completed a custom symp…	248	248	0	NA	57 (46–68)	Adults (25-64)	100 (40.30	Arterial hypertension: 65 (26.2) Diabetes mellitus: 26 (10.5) Chronic ischaemic heart disease: 21 (8.5)	NA	NA	NA	Obesity: 75 (30.2) Arterial hypertension: 65 (26.2) Diabetes mellitus: 26 (10.5) Asthma: 21 (8.5) Chronic ischaemic heart disease: 21 (8.5)	Mixed	172 (69.4)	NA	76 (30.6)	Mixed	NA	NA	NA	29 (11.7)	Time at first diagnosis	180	Varied follow-up time	Clinician evaluated	Clinically evaluated	6 month after diagnosis	NA	NA	NA	NA	No	Chest pain
2	Hastie	2023	Natural history of long-COVID in a nationwide, population cohort study	No	Scotland	Europe	2021-05-01	4/1/2020 and after	Prospective cohort	PCR	The Long-COVID in Scotland Study (Long-CISS) is an ambidirectional, general population cohort. The National Health Service Scotland notification platform for SARS-CoV-2 PCR results was used to identify eligible participants and invite them via automated SMS text messages. Every adult (>16 years) in Scotland with a positive PCR test from April 2020 was invited along with a comparison group who had…	The Long-COVID in Scotland Study (Long-CISS) is an ambidirectional, general population cohort. The National Health Service Scotland notification platform for SARS-CoV-2 PCR results was used to identify eligible participants and invite them via automated SMS text messages. Every adult (>16 years) in Scotland with a positive PCR test from April 2020 was invited along with a comparison group who had…	160781	80332	80449	NA	Median and IQR 52 (39-61)	Adults (25-64)	964686 (60)	Hypertension: 66 (44.7.6) Diabetes: 64 (42.7) Dyslipidemia: 39 (26.0) Arthritis: 2016 (10.12)	NA	Yes	NA	NA	Mixed	NA	NA	NA	Mixed	NA	NA	NA	NA	Time at first diagnosis	365	Varied follow-up time	ICD codes and clinical notes	Clinically evaluated	NA	NA	NA	NA	NA	Yes	Chest pain / Palpitation
3	Ayoubkhani	2021	Post-covid syndrome in individuals admitted to hospital with covid-19: retrospective cohort study.	No	England	Europe	Individuals had a hospital episode from 1/1 to 8/31/2020. They were followed up from the index date to 30 September 2020 or the date of death (whichever was earlier)	1/1-8/31/2020	Retrospective cohort	Identified with ICD-10 codes U07.1 (virus identified) and U07.2 (virus not identified); that is, by a positive laboratory test or clinical diagnosis.	NHS hospitals in England	47780 individuals (mean age 65, 55% men) in hospital with covid-19 and discharged alive by 31 August 2020, exactly matched to controls from a pool of about 50 million people in England for personal and clinical characteristics from 10 years of electronic health records.	95560	47780	47780	NA	Mean: 65	Senior (65+)	21535	Hypertension: 24720 (51.7) Heart failure: 5255 (11.0) Stroke: 3040 (6.4) Myocardinal infraction: 2655 (4.7) Arrthythmia: 7170 (15.0)	NA	NA	From electronic medical records	Previous admission to hospital: Hypertension: 24720 (51.7) Respiratroy disease: 19440 (40.7) Asthma: 8695 (18.2) COPD: 6565 (13.7) Other: 11890 (24.9)	Inpatient	43035	4745	0	NA	NA	NA	NA	NA	Discharge from hospital	Mean, SD: 140 ± 50	Varied follow-up time	Clinical records	Clinically evaluated	NA	NA	NA	Rate: 126 (121-131)	NA	NA	Major adverse cardiovascular event (a composite of heart failure, myocardial infarction, stroke, and Arrhythmia)
4	Yan	2022	Long-term cardiovascular outcomes of COVID-19	No	US	America	NA	3/1/2020-1/15/2021	Prospective cohort	PCR	We used the electronic healthcare databases of the US Department of Veterans Affairs to conduct this study. The VHA, within the US Department of Veterans Affairs, provides healthcare to discharged veterans of the US armed forces. It operates the largest nationally integrated healthcare system in the United States, with 1,255 healthcare facilities (including 170 VA Medical Centers and 1,074 outpat…	Of 6,241,346 participants who encountered the VHA in 2019, 162,690 participants who had a positive COVID-19 test between 1 March 2020 and 15 January 2021 were selected into the COVID-19 group. To examine post-acute outcomes, we then selected participants from the COVID-19 group who were alive 30 d after the date of the positive COVID-19 test (n = 153,760). The date of the COVID-19-positive test s…	11650818	153760	5,637,647 contemporary controls and 5,859,411 historical controls	NA	61.42 (15.64)	Adults (25-64)	16848	Hypertension: 41,060 (26.7) Diabetes: 49,407 (32.13)	NA	NA	NA	NA	Mixed	NA	NA	NA	NA	NA	NA	NA	NA	Time at first diagnosis	365	365	Clinical notes	Clinically evaluated	NA	NA	NA	NA	NA	NA	Cerebrovascular/Stroke/Inflammatory heart disease/Ischemic heart disease and others
5	Subramanian	2022	Symptoms and risk factors for long COVID in non-hospitalized adults	No	UK	Europe	1/31/2020-4/15/2021	1/31/2020-4/15/2021	Retrospective cohort	A positive RT–PCR test or antigen test result	This analysis was undertaken as part of the National Institute for Health and Care Research (NIHR) and UK Research and Innovation (UKRI)-funded Therapies for Long COVID in non-hospitalized individuals (TLC) study. We conducted a population-based retrospective matched-cohort study between 31 January 2020 and 15 April 2021 using data from the Medicines and Healthcare products Regulatory Agency (MHR…	Patients aged 18 years and older with a minimum registration period of 12 months were included in the study. Practices were considered eligible 12 months after they were deemed to be providing research quality data. The cohort of patients with SARS-CoV-2 infection was defined as patients with a coded record of a positive RT–PCR test or antigen test result for SARS-CoV-2 and without a record of ho…	2430729	486149	1944580	Our primary outcome definition of long COVID was pre-defined as the presence of at least one symptom included in the WHO case definition at ≥12 weeks after infection.	44.1 (17.0)	Adults (25-64)	268367 (55.2)	Hypertension: 73901 (15.2) Arrhythmias: 34811 (7.2)	NA	Vaccine dose 1: 21,932 (4.5) Vaccine dose 2: 685 (0.1) ChAdOx1-S: 8,210 (1.7) BNT162b2: 12,792 (2.6) CX-024414: 0 (0)	NA	Depression: 107392 (22.1) Anxiety: 98849 (20.3) Asthma: 97509 (20.1) Eczema: 94313 (19.4) Hay fever: 87691 (18.0)	Outpatient	0 (0)	0 (0)	486,149 (100)	Mixed	NA	NA	NA	NA	After infection	Median (IQR): 0.29 (0.24–0.41)	28, 28–84, after 48 days after the index date	Medical records	Clinically evaluated	NA	14276 (0.7)	NA	NA	During first 4 weeks after the date of confirmation of SARS-CoV-2 infection: 6.03 (5.76-6.31) 4-12 weeks: 1.64 (1.56-1.73) After 12 weeks: 1.31 (1.24-1.38)	Yes	Shortness of breath / Chest pain
6	Thaweethai	2023	Development of a Definition of Postacute Sequelae of SARS-CoV-2 Infection	No	US	Asia	prior to 4/10/2023	prior to 4/10/2023	Prospective cohort	PCR	Prospective observational cohort study of adults with and without SARS-CoV-2 infection at 85 enrolling sites (hospitals, health centers, community organizations) located in 33 states plus Washington, DC, and Puerto Rico. Participants who were enrolled in the RECOVER adult cohort before April 10, 2023, completed a symptom survey 6 months or more after acute symptom onset or test date. Selection in…	Prospective observational cohort study of adults with and without SARS-CoV-2 infection at 85 enrolling sites (hospitals, health centers, community organizations) located in 33 states plus Washington, DC, and Puerto Rico.	9764	8646	1118	NA	Median and IQR (34-59)	Adults (25-64)	6221 (72.0)	NA	NA	Yes	NA	NA	Mixed	757 (8.7)	NA	7889 (91.3)	Mixed	NA	NA	NA	NA	Time at first diagnosis	>=180	Varied follow-up time	Clinician evaluated	Clinically evaluated	NA	NA	NA	NA	NA	Yes	Palpitation / Chest pain
7	Wiemken	2022	Coronavirus Disease 2019 Severity and Risk of Subsequent Cardiovascular Events	No	US	America	4/1/2020-12/31/2021	4/1/2020-5/31/2020	Retrospective cohort	Clinician diagnosed	We performed a retrospective cohort study of adults (≥18 years of age) using nationwide health insurance claims data from the US HealthVerity Real-Time Insights and Evidence database, in- cluding both open- and closed-source claims.	Study eligibility required medical and pharmacy coverage and a diagnosis for COVID-19 (International Classification of Diseases, Tenth Revision, Clinical Modification [ICD-10-CM] code U07.1) between 1 April 2020 and 31 May 2021, with at least 365 days of continuous medical and pharmacy enrollment before index. The patient’s date of first COVID-19 diagnosis served as the index date. We excluded pa…	1357518	1357518	0	30 days	Outpatient: 41 (16) Non-ICU Hospitalization: 50 (18) ICU Admission: 54 (16)	Adults (25-64)	819049 (60.3)	Hypertension: 383929 (28.3) Myocardial infarction: 3870 (0.29) Congestive heart failure: 6387 (0.47) Peripheral vascular disease: 45286 (3.34) Diabetes: 251028 (18.5)	NA	Mixed	NA	Hypertension: 383929 (28.3) Diabetes: 251028 (18.5) Chronic pulmonary disease: 211581 (11.59) Mild liver disease: 84376 (6.2) CKD/ESRD: 79916 (5.9)	Mixed	44385 (3.3)	21069 (1.6)	1292064 (95.1)	Mixed	NA	NA	NA	65454 (4.8)	Time at recovery	>=365	Varied follow-up time	Clinician evaluated	Clinically evaluated	NA	NA	NA	NA	NA	Yes	Composite CV Event / Thrombotic disorders / Dysrhythmia / Ischemic heart disease / Other cardiac disorders and myocarditis/pericarditis
8	Günster	2021	6-month mortality and readmissions of hospitalized COVID-19 patients: A nationwide cohort study of 8,679 patients in Germany	No	Germany	Europe	2/1/2020-10/30/2020	2/1/2020-6/30/2020	Retrospective cohort	Positive SARS-CoV2 PCR and a related principal diagnosis	German Local Health Care Funds of adult patients hospitalized in Germany	Patients with COVID-19 infection as confirmed by reverse transcription polymerase chain reaction (PCR) tests (diagnosis code U07.1), who were at least 18 years old, and were admitted to hospital for treatment of COVID-19 between February 1, 2020 and April 30, 2020, both dates included, and were discharged by June 30, 2020.	8679	8679	0	NA	68.6 (16.6)	Senior (65+)	4038	NA	NA	NA	During index hospitalization	Hypertension: 4920 (56.7) Fluid and electrolyte disorders: 4641 (53.5) Diabetes mellitus: uncomplicated: 1912 (22.0); complicated: 734 (8.5) Cardiac arrhythmia: 2373 (27.3) Renal failure: 1994 (23.0)	Inpatient	8679 (100)	0 (0)	0 (0)	NA	NA	NA	NA	NA	Hospital admission	180	180	Clinician evaluted	Clinically evaluated	NA	NA	NA	NA	NA	NA	Acute myocardial infraction / Myocarditis / Thromboembolism / Intracerebral bleeding / Septic shock / Stroke
9	Horberg	2022	Post-acute sequelae of SARS-CoV-2 with clinical condition definitions and comparison in a matched cohort	No	US	America	1/1/2020-12/31/2020	1/1/2020-12/31/2020	Case control	PCR	Kaiser Permanente (KP) is an integrated health system in the United States, with over 800,000 members in the Mid-Atlantic region, representing Maryland, the District of Columbia, and Northern Virgi- nia. KPMAS members are a diverse population and their demographics represent their respective jurisdictions	we iden- tified adult patients (≥18 years) who had a PCR result between January 1, 2020, through December 31, 2020.	98411	28118	70293	30-120 days	NA	NA	15,993 (56.9)	Diabetes Mellitus: 5271 (18.7)	NA	No	NA	Diabetes Mellitus: 5271 (18.7%) Chronic Kidney Disease: 849 (3.0%) Malignancy: 729 (2.6%) Pregnancy: 489 (1.7%) HIV: 239 (0.8%)	Mixed	511 (1.8)	0	27607 (98.2)	Mixed	NA	NA	NA	511 (1.8)	Time at first diagnosis	120	Varied follow-up time	Clinician evaluated	Clinically evaluated	30-120 dayas	56 (0.2)	30-120 days	NA	RR: 1.90 [1.45,2.49]	Yes	Cardiac dysrhythmias
10	Galloway	2022	Impact of Coronavirus Disease 2019 (COVID-19) Severity on Long-term Events in United States Veterans Using the Veterans Affairs Severity Index for COVID-19 (VASIC)	No	US	America	3/1/2020-12/31/2020	3/1/2020-12/31/2020	Retrospective cohort	PCR	We used VHA EHR data and Medicare and Medicaid Services data to create a national sample of Veterans ≥18 years of age who were both classified as a confirmed positive case by the VA National Surveillance Tool and had a positive SARS-CoV-2 polymerase chain reaction (PCR) laboratory result within the VHA between 1 March 2020 and 31 December 2020.	We used VHA EHR data and Medicare and Medicaid Services data to create a national sample of Veterans ≥18 years of age who were both classified as a confirmed positive case by the VA National Surveillance Tool and had a positive SARS-CoV-2 polymerase chain reaction (PCR) laboratory result within the VHA between 1 March 2020 and 31 December 2020.	94595	94595	0	NA	60	Adults (25-64)	NA	NA	NA	NA	NA	NA	Mixed	NA	NA	NA	Mixed	NA	NA	NA	NA	Time at first diagnosis	120	31, 61, 91	ICD codes	Clinically evaluated	1 month after infecction	NA	NA	NA	NA	Yes	Myocardial infraction / Deep vein thrombosis / Stroke / Heart failure
11	Magnusson	2022	Post-covid medical complaints following infection with SARS-CoV-2 Omicron vs Delta variants	No	Norway	Europe	12/8/2021-12/31/2021	12/8/2021-12/31/2021	Prospective cohort	PCR	Using a prospective cohort study design applied to data in the Norwegian Emergency Preparedness Register (S-Table 1)19, we included all Norwegian residents aged 18–70 years, who tested negative or positive for SARS-CoV-2 with known variant during the period that the Omicron and Delta variants had the greatest overlap in Norway; from December 8 to December 31, 2021. These data were linked on the p…	Using a prospective cohort study design applied to data in the Norwegian Emergency Preparedness Register (S-Table 1)19, we included all Norwegian residents aged 18–70 years, who tested negative or positive for SARS-CoV-2 with known variant during the period that the Omicron and Delta variants had the greatest overlap in Norway; from December 8 to December 31, 2021. These data were linked on the p…	173317	57727	105297	NA	Median and IQR 36 (26-48) for Omicron Median and IQR 63 (32-49) for Delta	Adults (25-64)	6638 (49.7) for Omicron 11711 (49.3) for Delta	NA	NA	NA	NA	NA	Mixed	NA	NA	NA	Mixed	NA	NA	NA	NA	Time at first diagnosis	>=90	Varied follow-up time	Clinician evaluated	Clinically evaluated	NA	NA	NA	NA	NA	Yes	Other
12	Raisi-Estabragh	2022	Cardiovascular disease and mortality sequelae of COVID-19 in the UK Biobank	No	UK	Europe	3/1/2020-3/30/2021	3/1/2020-3/30/2021	Case control	PCR	COVID-19 cases were defined using health record linkage. Each case was propensity score-matched to two uninfected controls on age, sex, deprivation, body mass index, ethnicity, diabetes, prevalent ischaemic heart disease (IHD), smoking, hypertension and high cholesterol.	The UK Biobank includes half a million participants recruited between 2006 and 2010. Individuals aged 40–69years were identified from National Health Service registers and invited to participate. All participants completed a detailed baseline assess- ment.4 Linkages have been established, for the whole cohort, with Hospital Episode Statistics (HES), primary care records and death registration dat…	53613	17871	35742	30 days	Median and IQR: 65 (58-73)	Senior (65+)	9462 (53)	Diabetes: 34039 (7.2) Prevalent ischaemic heart disease: 48452 (10.3) Prevalent atrial fibrillation: 26633 (5.7) Prevalent heart failure: 10260 (2.2) Hypertension: 157538 (33.4%)	NA	Mixed	NA	Hypertension: 157538 (33.4%) Prevalent ischaemic heart disease: 48452 (10.3) Diabetes: 34039 (7.2) Prevalent atrial fibrillation: 26633 (5.7) Prevalent heart failure: 10260 (2.2)	Mixed	3567 (20)	NA	14304 (80)	Mixed	NA	NA	NA	NA	Time at first diagnosis	>=180	Varied follow-up time	Clinician evaluated	Clinically evaluated	NA	NA	NA	NA	IR: 9.83 per 1000 person years	Yes	Venous thromboembolism / Cardiovascular disease death / Cardiovascular disease death / Heart failure / Pericarditis / Ischaemic heart disease death / Stroke / Atrial fibrillation / Myocardial infarction
13	Gottlieb	2023	Severe Fatigue and Persistent Symptoms at 3 Months Following Severe Acute Respiratory Syndrome Coronavirus 2 Infections During the Pre-Delta, Delta, and Omicron Time Periods: A Multicenter Prospective Cohort Study	No	US	America	Three different periods	Three different periods	Prospective cohort	PCR	INSPIRE is a national study across 8 major healthcare systems intentionally selected for diversity of geography and participant populations. All sites broadly recruited participants regardless of state of residence; there were no geographic or health system limitations.	Participants were enrolled (virtually or in-person) if they met the following inclusion criteria: age ≥18 years, fluent in English or Spanish, self-reported symptoms suggestive of acute SARS-CoV-2 infection at time of testing (eg, fever, cough), and tested with a US Food and Drug Administration– approved/authorized molecular or antigen-based assay within the preceding 42 days. Both participants w…	3223	2402	821	NA	33	Adults (25-64)	1554 (66.6)	NA	NA	No	NA	Asthma Hypertension Diabetes Obesity	Mixed	NA	NA	NA	Mixed	NA	NA	NA	NA	Time at first diagnosis	90	90	Self-reported	Self-reported	3 months after infectoin	NA	NA	NA	NA	Yes	Chest pain / Palpitation
14	Tisler	2022	Post-acute sequelae of COVID-19 among hospitalized patients in Estonia: Nationwide matched cohort study	No	Europe	Europe	2/26/2020-2/28/2021	2/26/2020-2/28/2021	Case control	PCR	In this retrospective nationwide cohort study, we used data obtained from electronic health record database. Our primary cohort were adults hospitalized with confirmed COVID-19 and matched (age, sex, Charlson Comorbidity Index) unaffected controls from general population. I	We included data on all people aged 18 and over who tested positive for SARS-CoV-2 during the first year of the COVID-19 epidemic (26 February 2020 to 28 February 2021) and were hospitalized during the acute phase of COVID-19.	19460	3949	15511	NA	Case: 65.4 (16.7) Control: 64.9 (16.8)	Senior (65+)	2147 (54.3)	Hypertension: 2539 (64.3) Type II Diabetes : 763 (19.3) Stroke: 153 (3.9) Other forms of heart diseases: 1100 (27.9)	NA	No	NA	Hypertension: 2539 (64.3) Other forms of heart diseases: 1100 (27.9) Neoplasms: 907 (22.9) Disorder of lipoprotein: 805 (20.4) Type 2 diabetes: 763 (19.3)	Inpatient	3001 (76)	948 (24)	NA	Severe	NA	NA	NA	3949 (100)	Discharge from hospital	>=180	Varied follow-up time / Arrth	ICD codes	Clinically evaluated	NA	251 (1.6)	NA	Rate: 1058.8 / per 10000 person-years	NA	Yes	Hypertension / Other forms of heart disease / Ischemic heart disease /
15	Fang	2021	The Strengthening the Reporting of Observational Studies in Epidemiology (STROBE) reporting guideline was implemented to enhance the reporting quality of this manuscript. Totally included in this multi-center prospective cohort study were real-time reverse transcription polymerase chain reaction (RT-PCR)-confirmed older COVID-19 patients (age ≥ 60) who were discharged from Huoshenshan Hospital an…	No	China	Asia	Follw-up conducted 3/1/2021-3/20/2021	Patient discharged 2/12/2020-4/10/2020	Prospective cohort	Positive SARS-CoV-2 PCR test	The Strengthening the Reporting of Observational Studies in Epidemiology (STROBE) reporting guideline was implemented to enhance the reporting quality of this manuscript. Totally included in this multi-center prospective cohort study were real-time reverse transcription polymerase chain reaction (RT-PCR)-confirmed older COVID-19 patients (age ≥ 60) who were discharged from Huoshenshan Hospital an…	The Strengthening the Reporting of Observational Studies in Epidemiology (STROBE) reporting guideline was implemented to enhance the reporting quality of this manuscript. Totally included in this multi-center prospective cohort study were real-time reverse transcription polymerase chain reaction (RT-PCR)-confirmed older COVID-19 patients (age ≥ 60) who were discharged from Huoshenshan Hospital an…	1233	1233	0	NA	Median and IQR 68(64–73)	Senior (65+)	637	Hypertension: 516 (41.8) Diabetes : 234 (19.0) Cardiovacular disease: 169 (13.7) Cornary heart disease: 128 (10.4) Cerebrovascular disease: 72 (5.8)	NA	NA	NA	Hypertension 41.8% Diabetes 19.0% Cadiovascular disease 13.7% Coronary heart disease 10.4% Cerebrovascular disease 5.8%	Inpatient	NA	40 (3.2)	NA	Mixed	NA	64.5% Non-severe	NA	35.5% Severe	Discharge from hospital	365	365	Clinician evaluated	Clinically evaluated	NA	NA	NA	NA	NA	NA	Edema of lower limbs / Arrhythmia / Chest pain
16	Daugherty	2021	Risk of clinical sequelae after the acute phase of SARS-CoV-2 infection: retrospective cohort study	No	US	America	1/1/2020-10/31/2020	1/2019-2020 index date	Retrospective cohort	Positive SARS-CoV-2 PCR test and a clinical diagnosis code of U07.1	Three data sources within the UnitedHealth Group Clinical Discovery Database: de-identified administrative outpatient and inpatient claims, outpatient laboratory results for SARS-CoV-2, and a hospital admissions database updated daily with patients admitted with a primary, secondary, or tertiary diagnosis of covid-19.	Individuals aged 18-65 with continuous enrollment in the health plan from January 2019 to the date of a diagnosis of SARS-CoV-2 infection. Three comparator groups, matched by propensity score, to individuals infected with SARS-CoV-2: a 2020 comparator group, an historical 2019 comparator group, and an historical comparator group with viral lower respiratory tract illness.	9247505	266586	8980919	NA	41.7 ± 13.9	Adults (25-64)	139606	NA	NA	NA	1/1/2019 and 30 days before the index date (the date of the first diagnosis of viral lower respiratory tract illness in the corresponding year of the cohort)	Type II diabetes: 22619 (8.5) Asthma: 355183 (3.8) Smoking: 8113 (3.0) Immunodeficiency: 57139 (0.6) Pulmonary fibrosis: 488 (0.2)	Mixed	21860 (8.2)	2932 (1.1)	241794 (90.7)	NA	NA	NA	NA	NA	Hospital admission	Median, IQR: 95 (42-135)	Varied follow-up time	ICD codes	Clinically evaluated	NA	571	NA	SARS-CoV-2 Infected VS Comparator group: RD: 0.65 (0.53 to 0.75) HR: 2.74 (2.37 to 3.16)	NA	NA	Tachycardia / Thromboembolism / Coronary disease / Cardiomyopathy / Stroke / Heart failure / Arrhythmia / Myocardial infarction / Hypertension / Cardiogenic shock /
17	Luo	2023	Prevalence and risk factors of long COVID 6–12 months after infection with the Omicron variant among nonhospitalized patients in Hong Kong	No	China	Asia	11/21/2022-1/20/2023	11/21/2022-1/20/2023	Retrospective cohort	PCR	This retrospective study was undertaken as part of the long COVID project at the Vincent V.C. Woo Chinese Medicine Clinical Research Institute, Hong Kong Baptist University (HKBU). We conducted a retrospective cohort study using electronic medical records and telephone follow-up visit records from HKBU. 12950 patients received consultation services with full electronic records from the University…	We analyzed individuals who met the eligible criteria: (1) diagnosed with COVID-19 by polymerase chain reaction (PCR)/rapid antigen test (RAT) between December 31, 2021 and May 6, 2022 (fifth wave outbreak in Hong Kong); (2) nonhospitalized; (3) at least 6 months after diagnosis via HKBU teleconsultation system; (4) long COVID symptoms were not attributed to other newly developed diseases such as…	6242	6242	0	COVID-19 patients lasting 3 months or more from the onset of the disease, with at least one symptom that persists for at least 2 months and cannot be attributed to another diagnosis.	Median and IQR 47 (36-60)	Adults (25-64)	4176 (66.9)	Hypertension: 66 (44.7.6) Diabetes: 64 (42.7) Dyslipidemia: 39 (26.0)	NA	Yes	NA	NA	Outpatient	NA	NA	NA	Mixed	NA	NA	NA	NA	Time at first diagnosis	>=180	Varied follow-up time	Self-reported	Self-reported	NA	NA	NA	NA	NA	Yes	Palpitation / Chest pain
18	Yang	2022	Two-Year Health Outcomes in Hospitalized COVID-19 Survivors in China	No	China	Asia	3/1/2022-4/6/2022	2/12/2020-4/10/2020	Prospective cohort	Clinician diagnosed	his was a longitudinal cohort study of patients who survived COVID-19 at 2 COVID-19–designated hospitals in Wuhan, China, from February 12 to April 10, 2020. All patients were interviewed via telephone at 1 year and 2 years after discharge. The 2-year follow-up study was conducted from March 1 to April 6, 2022. Statistical analysis was conducted from April 20 to May 5, 2022. The severity of disea…	All patients were contacted in the order of their discharge date documented in their medical record. At each follow-up, patients underwent a standardized telephone interview and completed a self-reported symptom questionnaire and a chronic obstructive pulmonary disease (COPD) assessment test (CAT), which was initially designed to assess symptom burden of patients with COPD based on a modeling stu…	1864	1864	0	NA	Median with IQR: 58.5 (49.0-68.0)	Adults (25-64)	938 (50.3)	Hypertension: 544 (29.2) Cardiovascular diseases: 164 (8.8)	NA	NA	NA	Hypertension: 544 (29.2) Diabetes: 259 (13.9) Cardiovascular diseases: 164 (8.8) Chronic liver disease: 96 (5.2) Cerebrovascular disease: 47 (2.5)	Mixed	NA	36 (1.9)	NA	Mixed	NA	NA	NA	505 (27.10)	Discharge from hospital	730	730	Self-reported	Self-reported	NA	NA	NA	NA	NA	Yes	Palpitation / Chest pain / Edema
19	Schlemmer	2023	Respiratory recovery trajectories after severe-to-critical COVID-19: a 1-year prospective multicentre study	No	Europe	Europe	3/10/2020-11/25/2020	3/10/2020-11/25/2020	Prospective cohort	PCR	RE2COVERI (REspiratory REcovery after COVid-19 sevERe Infection), a prospective, multicentre, cohort study, was conducted in 13 French university and university-affiliated hospitals. It included, at the first follow-up visit post-hospital discharge, adults (⩾18 years) previously hospitalised for severe COVID-19 (hospital length of stay (LOS) ⩾7 days and oxygen flow ⩾3 L·min−1, including those man…	Patients opposed to data collection, not affiliated with national health insurance, pregnant or breastfeeding women, or receiving long-term oxygen prior to acute COVID-19 were not included. The Henri Mondor University Hospital Institutional Review Board approved the study protocol (00011558, 2020-063) that was supported by the Fondation du Souffle.	485	495	0	NA	Median and IQR: 60.7 (53.4–67.6)	Adults (25-64)	131 (27)	Cardiovascular disease: 244 (50.3) Diabetes: 107 (22.1)	corticosteroids oxygen therapy	NA	NA	Cardiovascular disease: 244 (50.3) Diabetes: 107 (22.1) Chronic respiratory disease (OSA excluded): 63 (13.0) Immune deficiency (all causes): 52 (10.7) Asthma: 32 (6.6)	Inpatient	140 (29.9)	345 (71.1)	0	Mixed	NA	NA	NA	485 (100)	Discharge from hospital	365	Varied follow-up time	Clinician evaluated	Clinically evaluated	NA	NA	NA	NA	NA	Yes	Chest pain / Palpitation
20	Kingery	2022	Health Status, Persistent Symptoms, and Effort Intolerance One Year After Acute COVID-19 Infection	No	US	America	3/3/2020-5/15/2020	3/3/2020-5/15//2020	Retrospective cohort	Clinician diagnosed	New York-Presbyterian (NYP)/Weill Cornell Medical Center (WCMC) is a quaternary referral center and 862-bed teaching hospital located in the Upper East Side of Manhattan, NY; and NYP/Lower Manhattan Hospital (LMH) is an affiliated 180- bed community hospital located in the Lower East Side of Manhattan, NY.	We conducted phone surveys of COVID-19 survivors derived from our COVID-19 registry which included all adults aged at least 18 years old who were hospitalized or presented to the Emergency Department (ED) with confirmed acute COVID- 19 within the NYP/WCMC-LMH hospital system in New York City between March 3 and May 15, 2020.	530	530	0	270 days	59.2 (16.2)	Adults (25-64)	236 (44.5)	Heart failure: 23 (4.3) Coronary artery disease: 52 (9.8) Hypertension: 266 (50.2) Diabetes: 146 (27.5) Stroke or cerebrovascular disease: 28 (5.3%)	NA	NA	NA	Hypertension: 266 (50.2) Obesity (BMI >30): 158 (31.5) Diabetes: 146 (27.5) Asthma: 55 (10.4) Coronary artery disease: 52 (9.8)	Inpatient	530 (100)	0	0	Severe	NA	NA	NA	530 (100)	Discharge from hospital	365	Varied follow-up time	Clinician evaluated	Clinically evaluated	NA	NA	NA	NA	NA	Yes	Chest pain
21	Roessler	2022	Post-COVID-19-associated morbidity in children, adolescents, and adults: A matched cohort study including more than 157,000 individuals with COVID-19 in Germany	No	Germany	Europe	1/1/2019-12/31/2020	1/1/2019-12/31/2020	Retrospective cohort	PCR	As part of the POINTED program, we designed a retrospective matched cohort study based on routine statutory health insurance data. The study was based on comprehensive healthcare data covering the period between January 1, 2019 and December 31, 2020.	We used routine data from 6 German statutory health insurance organizations: AOK Bayern—Die Gesundheitskasse, AOK PLUS (analyzed by ZEGV), BARMER, BKKen (analyzed by InGef), DAK Gesundheit (analyzed by Vandage GmbH), and Techniker Krankenkasse. In total, these data cover approximately 38 million persons, which corresponds to 52% of all persons in the German statutory healthcare insurance system (…	157134	157134	0	NA	NA	NA	Among children: 5745 (48.1) Among adults: 87395 (60.2)	NA	NA	NA	NA	NA	Mixed	NA	NA	NA	Mixed	NA	NA	NA	NA	Time at first diagnosis	340	Varied follow-up time	ICD codes	Clinically evaluated	1 month after infecction	NA	NA	NA	NA	Yes	Chest pain
22	Khullar	2023	Racial/Ethnic Disparities in Post-acute Sequelae of SARS-CoV-2 Infection in New York: an EHR-Based Cohort Study from the RECOVER Program	No	US	America	1/2020 and after	3/1/2020-10/31/2021	Retrospective cohort	PCR or clinical diagnosis	We conducted a retrospective cohort study using electronic health record (EHR) data from the INSIGHT network, which collects data from five academic health systems in New York City. The COVID-19 database included 5,346,357 patients with one or more inpatient or outpatient visit for any reason within these health systems since January 1, 2020.	We conducted a retrospective cohort study using electronic health record (EHR) data from the INSIGHT network, which collects data from five academic health systems in New York City. The COVID-19 database included 5,346,357 patients with one or more inpatient or outpatient visit for any reason within these health systems since January 1, 2020.	62399	62399	0	In the absence of consensus about what constitutes PASC, we employed a pragmatic approach to define PASC signs and symptoms, which included review of the existing literature, input from clinical experts, and use of a data-driven analytic method.	42	Adults (25-64)	37216 (59.7)	Hypertension Hyperchosterolemia Diabetes Coronary artery disease Atrial fibrillation Asthma	NA	NA	NA	Hypertension Hyperchosterolemia Diabetes Coronary artery disease Atrial fibrillation Asthma	Mixed	NA	NA	NA	Mixed	NA	NA	NA	NA	Time at first diagnosis	180	Varied follow-up time	ICD codes	Clinically evaluated	1 month after infection	NA	NA	NA	NA	Yes	Palpitation / Chest pain / Thromboebolism
23	Al-Aly	2021	High-dimensional characterization of post-acute sequalae of COVID-19	No	US	America	1/1/2019-1/31/2021	3/1/2020-11/30/2020	Retrospective cohort	NA	National healthcare databases of the US Department of Veterans Affairs to systematically and comprehensively identify 6-month incident sequelae—including diagnoses, medication use and laboratory abnormalities—in patients with COVID-19 who survived for at least 30 days after diagnosis.	Users of the Veterans Health Administration (VHA) with COVID-19 who survived for at least the first 30 days after their COVID-19 diagnosis and who were not hospitalized, and 4,990,835 VHA users who did not have COVID-19 and were not hospitalized.	5077924	87089	4990835	NA	Mean, IQR: 60.7 (47.6, 71.6)	Adults (25-64)	9673	NA	NA	NA	NA	NA	Mixed	10068 (11.6)	3586 (4.1)	73435 (84.3)	NA	NA	NA	NA	NA	Time at first diagnosis	180	180	Clinician evaluted	Clinically evaluated	NA	NA	NA	NA	NA	NA	Coronary atherosclerosis / Chest pain / Arrhythmia / hypertension / Circulatory signs and symptoms / Heart failure
24	Ballering	2022	Persistence of somatic symptoms after COVID-19 in the Netherlands: an observational cohort study	No	Netherlands	Europe	3/31/2020-8/2/2021	3/31/2020-8/2/2021	Prospective cohort	A positive SARS-CoV-2 test or a physician's diagnosis of COVID-19	This study is based on data collected within the Lifelines COVID-19 cohort study, an add-on study to the multidisciplinary, prospective, population-based, observational Dutch Lifelines cohort study examining the health and health-related behaviours of 167729 people in the north of the Netherlands (>98% White, 58% female).	All Lifelines participants aged 18 years or older with a known email address received invitations to complete digital COVID-19 questionnaires.15 We included data from 24 consecutive measurements collected in the Lifelines COVID-19 cohort study between March 31, 2020, and Aug 2, 2021, for which response rates varied between 28% and 49%.	4231	4231	0	NA	53.7 (12.9)	Adults (25-64)	46329 (60.8)	NA	NA	On March 1, 2021, only 3.7% of the total Lifelines study population was fully vaccinated, increasing to 9.8% by the end of April, 2021, when the last COVID-19 cases for the current study were included.	NA	NA	Mixed	142 (3.4)	NA	4089 (96.6)	Mixed	NA	NA	NA	NA	After COVID-19 diagnosis	484	90–150 days after COVID-19 diagnosis	Self-reported	Self-reported	NA	44 (1.0)	NA	NA	NA	No	Chest pain
25	Estiri	2021	Evolving Phenotypes of non-hospitalized Patients that Indicate Long Covid	No	US	America	3/2020-6/2021	3/2020-6/2021	Prospective cohort	Positive SARS-CoV-2 PCR test	We utilized longitudinal EHR diagnosis records from all patients who tested for SARS-CoV-2 infection—reverse transcription polymerase chain reaction (RT-PCR)—between March 2020 and June 2021 in a Mass General Brigham (MGB) facility. We limited the patient cohort to those who were alive and not hospitalized. To increase the confidence that a patient in our cohort would likely seek care within MGB …	We utilized longitudinal EHR diagnosis records from all patients who tested for SARS-CoV-2 infection—reverse transcription polymerase chain reaction (RT-PCR)—between March 2020 and June 2021 in a Mass General Brigham (MGB) facility. We limited the patient cohort to those who were alive and not hospitalized. To increase the confidence that a patient in our cohort would likely seek care within MGB …	96025	96025	0	NA	NA	NA		NA	NA	NA	NA	NA	Outpatient	NA	NA	NA	NA	NA	NA	NA	NA	Time at first diagnosis	270	Varied follow-up time	ICD codes	Clinically evaluated	NA	NA	NA	NA	NA	NA	Other
26	Taquet	2021	Incidence, co-occurrence, and evolution of long-COVID features: A 6-month retrospective cohort study of 273,618 survivors of COVID-19	No	US	America	1/2020-12/2020	1/2020-12/2020	Prospective cohort	PCR	The primary cohort was defined as all patients who had a confirmed diagnosis of COVID-19 (ICD-10 code U07.1). It was compared to a matched cohort of patients diagnosed with influ_x0002_enza (ICD-10 codes J09-J11) who did not have a diagnosis of COVID-19 or a positive test for COVID-19. Cohorts included all patients over the age of 10 who had the index event (COVID_x0002_19 or influenza) on or aft…	The primary cohort was defined as all patients who had a confirmed diagnosis of COVID-19 (ICD-10 code U07.1). It was compared to a matched cohort of patients diagnosed with influ_x0002_enza (ICD-10 codes J09-J11) who did not have a diagnosis of COVID-19 or a positive test for COVID-19. Cohorts included all patients over the age of 10 who had the index event (COVID_x0002_19 or influenza) on or aft…	273618	273618	114449	he main outcomes for the analysis were the 9 long-COVID features. Their incidence and co_x0002_occurrence were analyzed both over the whole period from 1 to 180 days after the index event and specifically over the “long” phase, i.e., 90 to 180 days post-diagnosis (see below). I	46.3 (19.8)	Adults (25-64)	152157	NA	NA	NA	NA	Overweight and obesity: 50346 (18.4) Hypertension: 84001 (30.7) Diabets: 43232 (15.8) Anxiety: 52261 (19.1) Neoplasms: 52535 (19.2)	Mixed	NA	NA	NA	NA	NA	NA	NA	NA	Time at first diagnosis	180	180	ICD codes and clinical notes	Clinically evaluated	NA	NA	NA	NA	NA	NA	Chest/throat pain reported together
27	Lal	2020	Periprocedural complications in patients with SARS-CoV-2 infection compared to those without infection: A nationwide propensity-matched analysis	No	US	America	3/1/2020-8/15/2020	3/1/2020-8/15/2020	Prospective cohort	PCR	We conducted a nationwide, multicenter, prospective study comparing COVID-19 positive and negative patients undergoing identical surgical procedures with identical urgency classifications.	The COVID-19 patients were propensity score matched to patients who did not have COVID-19. Study participants were obtained from all 170 VA hospitals and 1255 VA health care centers across the US.	1688	432	1256	NA	COVID nagetive: 64.8 (12.3) COVID positive: 65.1 (12.7)	Senior (65+)	119	COVID-19 Negative: Heart failure: 16 (1.3) COVID-19 Positive: Heart failure: 10 (2.3)	NA	NA	NA	Among COVID patients Heart failure: 10 (2.3) COPD: 101 (23.4) Cirrhosis: 10 (2.3) HIV: 12 (2.3)	Inpatient	NA	NA	NA	Mixed	NA	NA	NA	NA	Time at first diagnosis	30	30	ICD-10 diagnosis codes	Clinically evaluated	NA	34 (2.7)	NA	NA	NA	NA	Myocardial infraction / Stroke
28	Daitch	2022	Characteristics of long-COVID among older adults: a cross-sectional study	No	Europe	Europe	5/1/2020-3/31-2021	5/1/2020-3/31-2021	Cross-sectional	NA	This study was a multicenter, prospective cohort study, con- ducted at five multidisciplinary hospital-based COVID-19 recovery clinics in Israel, Switzerland, Spain, and Italy (Pisa and Modena). Data were collected at the first clinic visit in most centers (Is- rael, Italy, and Spain) and by telephone interview in one center (Switzerland).	Consecutive adult (aged ≥18 years) individuals visit- ing the clinics between May 2020 and March 2021 were included. To be enrolled for a visit, patients were required to have a poly- merase chain reaction-proved COVID-19 diagnosis at least 30 days before the clinic visit.	2333	2333	0	NA	51.25 (16.39)	Adults (25-64)	1145 (49.2)	Hypertension:465 (20.0) Ischemic heart disease: 98 (4.2)	NA	NA	NA	Diabetes mellitus: 213 (9.1) Hypertension:465 (20.0) Obesity: 391 (16.8) Ischemic heart disease: 98 (4.2) Hypothyroidism: 59 (2.5)	Mixed	NA	NA	NA	Mixed	NA	NA	NA	439 (18.8)	Time at first diagnosis	30	Varied follow-up time	Clinician evalueated	Clinically evaluated	NA	NA	NA	NA	NA	Yes	Chest pain / Palpitation
29	Lorusso	2023	In-hospital and 6-month outcomes in patients with COVID-19 supported with extracorporeal membrane oxygenation (EuroECMO-COVID): a multicentre, prospective observational study	No	Europe countries (21)	Europe	3/1/2020-9/13/2020	3/1/2020-9/13/2020	Prospective cohort	PCR	The EuroECMO-COVID study is a prospective, international, multicentre observational study that was started in March, 2020, to follow the status of patients undergoing ECMO for refractory COVID-19 in Europe and adjacent countries, including Belarus, Israel, Norway, Russia, and Switzerland.	Currently, the study includes 204 participating centres and releases near real-time information on ECMO use in patients with COVID-19 every week throughout the European chapter of the ELSO (Euro-ELSO). Patients aged 16 years or older who received ECMO support for refractory COVID-19 from March 1, 2020, to Sept 13, 2020—the first wave—were included in this analysis.	1215	1215	0	NA	Median and IQR 53 (46-60)	Adults (25-64)	267 (22.0)	Hypertension: 1149 (94.6) Diabetes: 1187 (97.7) Cardiovascular disease: 1183 (97.4) Renal failure:1168 (96.1) Pulmonary disease: (96.5)	NA	NA	NA	NA	Mixed	NA	NA	NA	Mixed	NA	NA	NA	NA	Time at first diagnosis	>=180	Varied follow-up time	Clinician evaluated	Clinically evaluated	NA	NA	NA	NA	NA	Yes	Cardiac dysfunction
30	Chen	2022	Some characteristics of clinical sequelae of COVID-19 survivors from Wuhan, China: A multi-center longitudinal study	No	China	Asia	10/1/2020-11/1/2020	before 4/1/2020	Prospective cohort	Clinician diagnosed	This study included participants from three cohorts of inpatients diag- nosed with COVID-19 according to WHO interim guidance13 and dis- charged from Huoshenshan Hospital, General Hospital of the Central Theatre Command of the People’s Liberation Army, and mobile cabin hospitals in Wuhan, China. The four categories of disease severity, including mild, moderate, severe, and critical, were determin…	Patients discharged before April 1, 2020, were considered as appropriate candidates for observing their clinical sequelae in mid-term convalescence from COVID-19, and telephone interview follow-ups were conducted from October 1 to November 1, 2020.	715	715	0	6 months	Median with IQR: 69 (67–73)	Senior (65+)	348 (48.7)	Hypertension: 277 (38.7) Stroke: 31 (4.3) Coronary heart disease: 77(10.8)	NA	NA	NA	Hypertension: 277 (38.7) Diabetes: 165 (23.1) Hyperlipidemia: 83(11.6) Stroke: 31 (4.3) Coronary heart disease: 77(10.8)	Inpatient	670 (93.7)	45 (6.3)	0	Mixed	NA	541 (75.7)	95 (13.3)	79 (11.0)	Discharge from hospital	180	180	Self-reported	Self-reported	NA	NA	NA	NA	NA	Yes	Palpitation / Lower limb edema / Chest tightness /
31	Huang	2022	Health outcomes in people 2 years after surviving hospitalisation with COVID-19: a longitudinal cohort study	No	China	Asia	Patients discharged between 1/7/2020-5/29/2020	Patients discharged between 1/7/2020-5/29/2020	Prospective cohort	PCR	We did an ambidirectional, longitudinal cohort study of individuals who had survived hospitalisation with COVID-19 and who had been discharged from Jin Yin-tan hospital in Wuhan, China between Jan 7 and May 29, 2020. We measured health outcomes at three timepoints: 6 months, 12 months, and 2 years after symptom onset. The inclusion and exclusion criteria, follow-up procedures, and the 6-month and…	We did an ambidirectional, longitudinal cohort study of individuals who had survived hospitalisation with COVID-19 and who had been discharged from Jin Yin-tan hospital in Wuhan, China between Jan 7 and May 29, 2020.	1192	1192	0	NA	Median and IQR 57·0 (48·0–65·0)	Adults (25-64)	551	Hypertension: 410 (34) Diabetes: 164 (14) Coronary heart diseases: 104 (9) Cerebrovascular diseases: 66 (6)	NA	NA	NA	NA	Inpatient	NA	NA	NA	NA	NA	NA	NA	NA	Symptom onset	730	180, 365, 730	Clinician evaluated	Clinically evaluated	NA	NA	NA	NA	NA	NA	Chest pain
32	Xiong	2021	Clinical sequelae of COVID-19 survivors in Wuhan, China: a single-centre longitudinal study.	No	China	Asia	NA	Patients discharged before 1 March 2020	Prospective cohort	Clinically diagnosed patients discharged from hospital	This study included inpatients from 20 to 80 years of age from Renmin Hospital of Wuhan University (Wuhan, China), regarded as the COVID-19 survivor cohort. All survivor cohort participants included patients who were diagnosed with COVID-19 according to World Health Organization interim guidance and were cured and discharged from the hospital by 1 March 2020. Thus, the time since discharge from t…	All survivor cohort participants included patients who were diagnosed with COVID-19 according to World Health Organization interim guidance and were cured and discharged from the hospital by 1 March 2020	706	538	184	NA	Median, IQR: 52 (41–62)	Adults (25-64)	293	Hypertension: 82 (15.2) Coronary heart disease: 18 (3.3) Chest pain: 14 (2.6) Pulse ≥90 bpm: 139 (25.8)	Antiviral treatment	NA	NA	Hypertension: 82 (15.2) Diabetes: 40 (7.4) Chronic obstructive lung disease: 22 (4.1) Cortonary heart disease: 18 (3.3) Chronic kidney disease: 12 (2.2)	Inpatient	538 (100)	NA	NA	Mixed	NA	General: 331 (61.5)	General: 331 (61.5)	207 (38.5)	Discharge from hospital	>= 90 days	Varied follow-up time	Self reported	Self-reported	NA	0 (0.0)	NA	NA	NA	NA	Hypertension / Arrhythmia / Discontinuous flushing / Chest pain
33	Munblit	2021	Risk factors for long-term consequences of COVID-19 in hospitalised adults in Moscow using the ISARIC Global follow-up protocol: StopCOVID cohort study	No	Russia	Europe	12/2/2020-1/14/2021	4/8/2020-July/2020	Prospective cohort	Either PCR or clinically confirmed infection	This is a longitudinal cohort study of patients with suspected or confirmed COVID-19 infection admitted to Sechenov University Hospital Network (four tertiary hospitals) in Moscow, Russia.	This is a longitudinal cohort study of patients with suspected or confirmed COVID-19 infection admitted to Sechenov University Hospital Network (four tertiary hospitals) in Moscow, Russia.	2649	2649	0	For the purpose of this study, we defined “persistent symptoms” (PS) as symptoms present since hospital discharge only	Mean, IQR: 56 (46, 66)	Adults (25-64)	1353	Chronic cardiac disease(not hypertension): 476 (18.1) Hypertension: 1219 (46.2) Revascularization of peripheral and/or coronary arteries: 98 (3.7)	NA	NA	The acute phase data, including comorbidities and disease severity, were extracted from electronic medical records (EMR) and the Local Health Information System (HIS) at the host institution.	Hypertension: 1219 (46.2) Chornic cardiac disease not hypertension: 476 (18.1) Obesity: 514 (19.6) Diabetes: 369 (14.1) Chornic pulmonary disease: 193 (7.3)	Inpatient	NA	NA	NA	Mixed	NA	1679 (63.4)	902 (34)	68 (2.6)	Discharge from hospital	>6 month	Varied follow-up time	Telephone interview	Self-reported	NA	NA	NA	NA	NA	NA	Chest pain / Palpitation
34	Wetterslev	2021	Cardiac arrhythmias in critically ill patients with coronavirus disease 2019: A retrospective population-based cohort study	No	Denmark	Europe	3/1/2020/6/1/2020	3/1/2020/6/1/2020	Retrospective cohort	Positive SARS-CoV-2 PCR test	All seven ICUs (in six public hospitals) serving the 1.8 million inhabit-ants in the Capital Region of Denmark participated in the study. One ICUs also provided extracorporeal membrane oxygenation (ECMO) service for an additional 0.8 million inhabitants of Region Zealand	All seven ICUs (in six public hospitals) serving the 1.8 million inhabit-ants in the Capital Region of Denmark participated in the study. One ICUs also provided extracorporeal membrane oxygenation (ECMO) service for an additional 0.8 million inhabitants of Region Zealand	155	155	0	60 days	Median and IQR 66 (55-74)	Senior (65+)	42	Hypertension: 66 (44) Diabetes: 32 (21)	NA	NA	NA	Arterial hypertension: 68 (44) DIabetes: 33 (21) COPD: 14 (9) Haematological malignancy or metastatic cancer: 12 (8) Chronic kidney disease: 6 (4)	Inpatient	NA	NA	NA	NA	NA	NA	NA	NA	Hospital admission	60	60	Self-reported	Self-reported	NA	NA	NA	NA	NA	NA	Deep venous thrombosis or thromboembolic events / Right-sided dysfunction / Abnormal ventricular function / Cardiac abnormalities / AMI episodes / Valve abnormality
35	Abumayyaleh	2023	Post-COVID-19 syndrome and diabetes mellitus: a propensity-matched analysis of the International HOPE-II COVID-19 Registry	No	Europe	Europe	NA	before 9/30/2021	Case control	Clinician diagnosed	HOPE-II COVID-19 (NCT04334291) is an international project at 55 international centers. It is designed as a retrospective and prospective cohort registry to investigate post-COVID-19 syndrome without any conflict of interest.	We included hospitalized patients with a confirmed diagnosis of COVID-19. There are no exclusion criteria, except for the patient’s explicit refusal to participate.	855	855	0	3 months	NA	NA	NA	NA	NA	Mixed	NA	NA	Mixed	NA	NA	NA	Mixed	NA	NA	NA	NA	NA	NA	Varied follow-up time points	Clinician evaluated	Clinically evaluated	NA	NA	NA	NA	NA	No	Chest pain / Atrial fibrillation / Acute coronary syndrome / Limb edema / Perimyocarditis / New left ventricular dysfunction / Hypertension / Palpitation
36	Zavala	2021	Acute and persistent symptoms in children with PCR-confirmed SARS-CoV-2 infection compared to test-negative children in England: active, prospective, national surveillance	No	England	Europe	Patient identification period: 1/1/2021–1/7/2021	1/1/2021–1/7/2021	Case control	PCR	Public Health England (PHE) receives daily electronic notification of SARS-CoV-2 RT-PCR tests performed in healthcare settings and in the community through the Second Generation Surveillance System (SGSS)	2 to 16-year-olds with a SARS-CoV-2 RT-PCR taken during 1–7 January 2021 in England	859	472	387	Symptoms were defined as ongoing if experienced at least 5 times per month at least 1 month after the PCR test.	Symptomatic: Median: 10 (Q1:6-Q3:13) Asymptomatic: Median: 9 (Q1: 6.5, Q3:12)	Children (0-14)	237	NA	NA	NA	At time of questionnaire	One or more: 32 (6.8%) None: 440 (93.2%)	Mixed	1 (0.2)	0	471 (99.9)	Mild	152 (32.20)	472 (100%)	0	0	Time at first diagnosis	>= 30	>= 30	Self-reported	Self-reported	Assessed at least >=1 month	NA	NA	NA	NA	NA	Chest pain / Arrhythmia
37	Sonnweber	2021	Cardiopulmonary recovery after COVID-19: an observational prospective multicentre trial	No	Austria	Europe	4/29/2020-8/2020	NA	Prospective cohort	PCR	The trial site is located at the Department of Internal Medicine II, Medical University of Innsbruck (Innsbruck, Austria), with two additional participating medical centres in Zams and Münster (Austria), which are tertiary care centres (Innsbruck, Zams) and an acute rehabilitation facility (Münster) all located in Tyrol, the first major COVID-19 hotspot in Austria	A total of 190 patients were screened for study participation and 145 individuals were included in the final study. Reasons for nonparticipation were mainly logistic (e.g. tourists who left the country, and individuals who lived too far away from the study centre in Innsbruck to attend regular follow-up; n=27) or rejection of study participation (n=18).	145	145	0	NA	57 (14)	Adults (25-64)	63	Cardiovascular disease: 58 (40) Hypertension: 44 (30)	NA	NA	During follow-up visits	Metabolic disease: 63 (43) Cardivascular disease: 58 (40) Hypertension: 44 (30) Pulmonary disease: 27 (19) Chornic kidney disease: 24 (17)	Mixed	77 (53)	32 (22)	36 (25)	Mixed	NA	36 (24.8)	37 (25.5)	72 (49.7)	Time at first diagnosis	100	60, 100	Echocardiography	Others and NA	NA	NA	NA	NA	NA	NA	Signs of pulomonary hypertension / Abnormal ventricular function / Pericardial effusion / Diastolic dysfunction
38	Kahn	2021	Population-based study of multisystem inflammatory syndrome associated with COVID-19 found that 36% of children had persistent symptoms	No	Sweden	Europe	12/1/2020-5/31/2021	12/1/2020-5/31/2021	Prospective cohort	SARS-CoV-2 polymerase chain reaction test and serum immunoglobulin G antibodies to SARS-CoV-2	This was a longitudinal prospective population-based multicentre study of Swedish children with MIS-C from 1 December 2020 to 31 May 2021. When the first Swedish cases emerged in May 2020, the Swedish Paediatric Rheumatology Association initiated biweekly national online meetings for physicians involved in the care of patients with MIS-C. The purpose of the meetings was to report on the incidence…	This was a longitudinal prospective population-based multicentre study of Swedish children with MIS-C from 1 December 2020 to 31 May 2021. When the first Swedish cases emerged in May 2020, the Swedish Paediatric Rheumatology Association initiated biweekly national online meetings for physicians involved in the care of patients with MIS-C. The purpose of the meetings was to report on the incidence…	133	133	0	NA	9.3 (4.3)	Children (0-14)	53	Decreased ejection fraction: 23 (19) Abnormal coronary arteries: 20 (16) Pericardial effusion: 11 (9) Arrhythmia: 6 (5)	NA	NA	Initial hospitalisation	NA	Mixed	General ward or outpatient care: 111 (83)	21 (16)	General ward or outpatient care: 111 (83)	Mixed	NA	NA	NA	NA	NA	56	56	Echocardiography	Others and NA	NA	NA	NA	NA	NA	NA	Abnormal echocardiography
39	Zang	2023	Data-driven analysis to understand long COVID using electronic health records from the RECOVER initiative	No	US	America	NA	NA	Prospective cohort	PCR	This study used two large-scale de-identified real-world EHR datasets (RWDs) from the INSIGHT Clinical Research Network (CRN) and the OneFlorida+ CRN. The INSIGHT CRN contained longitudinal clinical data of approximately 12 million patients in the New York City metropolitan area, and the OneFlorida+ CRN contained the EHR data of nearly 15 million patients from Florida and selected cities in Georg…	This study used two large-scale de-identified real-world EHR datasets (RWDs) from the INSIGHT Clinical Research Network (CRN) and the OneFlorida+ CRN. The INSIGHT CRN contained longitudinal clinical data of approximately 12 million patients in the New York City metropolitan area, and the OneFlorida+ CRN contained the EHR data of nearly 15 million patients from Florida and selected cities in Georg…	560752	57616	503136	NA	Median and IQR 56 (35-70)	Adults (25-64)	301882 (60)	NA	NA	Yes	NA	NA	Mixed	NA	NA	NA	Mixed	NA	NA	NA	NA	Time at first diagnosis	180	Varied follow-up time	ICD codes and clinical notes	Clinically evaluated	NA	NA	NA	NA	NA	Yes	Chest pain / Thromboembolism / Palpitation / Hypertension / Heart failure
40	Ortega-Paz	2022	One-year cardiovascular outcomes after coronavirus disease 2019: The cardiovascular COVID-19 registry	No	Europe	Europe	2/1/2020-12/31/2020	2/1/2020-12/31/2020	Retrospective cohort	PCR	The CV COVID-19 (Long-term effects of coronavirus disease 2019 on the cardiovascular sys- tem) registry (NCT04359927) is an investigator-initiated multicenter, retrospective cohort study conducted at 17 centers in Spain and Italy. The design of the study has been reported previously (S1 File) [14]. The study was conducted in compliance with the protocol, the Decla- ration of Helsinki, BS EN ISO 1…	The registry included consecutive in- and outpatients with or without prior cardiovascular dis- eases (CVD), at least 18 years old, who underwent a nasopharyngeal swab for real-time reverse transcriptase-polymerase chain reaction (RT-PCR) for severe acute respiratory syndrome coronavirus 2 (SARS-CoV-2) between February and December 2020. All inclusion and exclu- sion criteria were previously repo…	4427	3578	849	NA	63.1 (17.3)	Adults (25-64)	1546 (43.2)	Diabetes mellitus: 721 (20.2%) Hypertension: 1617 (45.2%) Atrial fibrillation: 324 (9.1%) Myocardial infarction: 203 (5.7%) Stroke or transient ischemic attack: 189 (5.3%) Percutaneous coronary intervention: 219 (6.1%) Coronary artery bypass grafting: 52 (1.5%) Peripheral vascular disease: 183 (5.1%) Heart failure: 164 (4.6%) Venous thromboembolism: 71 (2.0%) Moderate or severe valvular heart dis…	NA	Mixed	NA	Hypertension: 1617 (45.2%) Hypercholesterolemia: 1132 (31.6%) Diabetes mellitus: 721 (20.2%) Cancer: 417 (11.7%) Chronic kidney disease 418 (11.6%)	Mixed	NA	NA	NA	Mixed	NA	NA	NA	NA	Time at first diagnosis	365	365 days	Clinician evaluated	Clinically evaluated	NA	0	NA	NA	NA	Yes	Stroke / Heart failure / Adverse cardiovascular event / Cardiovascular death / Myocardial infarction / Venous thromboembolism / Serious cardiac Arrhythmias
41	Shang	2021	Half-year follow-up of patients recovering from severe COVID-19: Analysis of symptoms and their risk factors.	No	China	Asia	NA	NA	Prospective cohort	PCR	This cohort study included three institutions: Zhongnan Hospital of Wuhan University, No. 7 Hospital of Wuhan and Leishenshan Hospital (Wuhan, China).	In total, 1174 severe COVID-19 rehabilitation patients were enrolled in this cohort study. Amongst those survivors, 378 were not followed up or provided incomplete data. Finally, the data from 796 participants were available for analysis.	796	796	0	NA	Median, IQR: 62 (51-69)	Adults (25-64)	392	NA	NA	NA	NA	NA	Inpatient	758 (95.2)	38 (4.8)	0 (0)	Mixed	NA	NA	NA	Severe: 723 (90.9) Critical: 73 (9.2)	Discharge from hospital	180	180	Self reported	Self-reported	NA	NA	NA	NA	NA	NA	Chest pain / Hypertension
42	Karagodin	2021	Ventricular Changes in Patients with Acute COVID-19 Infection: Follow-up of the World Alliance Societies of Echocardiography (WASE-COVID) Study	No	UK/US/Asia/Latin America	Multiple	1/2020-9/2020	NA	Prospective cohort	NA	Adult patients ($18 years old) admitted with SARS-CoV-2 infection (confirmed by positive antigen or polymerase chain reaction test) during the first wave of the pandemic (January-September 2020) were considered for the study if a transthoracic echocardiogram was performed during the initial COVID-19-related hospitalization. Patients were consented for any prospective encounter or image acquisitio…	Adult patients ($18 years old) admitted with SARS-CoV-2 infection (confirmed by positive antigen or polymerase chain reaction test) during the first wave of the pandemic (January-September 2020) were considered for the study if a transthoracic echocardiogram was performed during the initial COVID-19-related hospitalization. Patients were consented for any prospective encounter or image acquisitio…	870	870	0	NA	Median and IQR 60 (50-70)	Adults (25-64)	381	NA	NA	NA	NA	Hypertension: 365 (42) Lung: 126 (14.5) Diabetes: 175 (20.1) Lung: 126 (14.5) Coronary artery disease: 120 (13.8)	Inpatient	NA	402 (46.2)	NA	Mixed	NA	NA	NA	NA	Hospital admission	>=345	>=345	Clinician evaluated	Clinically evaluated	NA	NA	NA	NA	NA	NA	Other
43	Akama-Garren	2021	Hair loss in females and thromboembolism in males are significantly enriched in post-acute sequelae of COVID (PASC) relative to recent medical history	Yes	US	America	NA	NA	Retrospective cohort	Positive SARS-CoV-2 PCR test	Machine-augmented curation of the physician notes from electronic health records (EHRs) across the multi-state Mayo Clinic health system (including tertiary medical centers in Minnesota, Arizona, and Florida) to retrospectively contrast the occurrence of symptoms and diseases in COVID-19 patients in the post-COVID period relative to the pre-COVID period.	COVID-19 patients in the post-COVID period relative to the pre-COVID period in the multi-state Mayo Clinic health system	6432	6432	0	NA	49.4 (21.5)	Adults (25-64)	3878	NA	NA	NA	NA	NA	Mixed	703 (10.9)	209 (3.2)	NA	NA	NA	NA	NA	NA	Time at first diagnosis	90-180	Varied follow-up time	Clinician evaluted	Clinically evaluated	NA	NA	NA	NA	NA	NA	Thromboembolism
44	Venkatakrishnan	2021	Mapping each pre-existing conditions association to short-term and long-term COVID-19 complication	No	US	America	3/12/2020-9/15/2020	3/12/2020-9/15/2020	Retrospective cohort	PCR	Longitudinal multi-center patient data in EHRs of over 20,000 COVID-19 patients (1803 hospitalized) from the Mayo Clinic (Rochester, Arizona, Florida). In this study, we have leveraged ‘augmented curation’ of EHR notes in COVID-19 patients to map the relationships between complications, comorbidities, and outcomes in the hospitalized COVID-19 patients and non-COVID-19 hospitalized matched control…	1803 patients hospitalized with a diagnosis of COVID-19 between March 12, 2020, and September 15, 2020. Using the date of the first positive SARS-CoV-2 PCR test, we analyzed the clinical notes of each patient in their pre-COVID-19 vs. the post-COVID-19 phase.	96756	1803	94953	Short-term: up to 30 days post-infection Long-term: 31–90 days post-infection	0–19: 66 (3.7) 20–44: 477 (26.5) 45–64: 616 (34.2) 65–84: 548 (30.4) 85+: 94 (5.2)	Adults (25-64)	874	Cardiomyopathy: 58 (3.2) Coronary Artery Disease: 111 (6.2) Heart Failure: 139 (7.7) Hypertension: 500 (27.7) Stroke/Cerebrovascular Incident: 25 (1.4)	NA	NA	Within 1 year before Covid diagnosis	Hypertension: 500 (27.7) Type 2 diabetes mellitus: 278 (15.4) Chronic kidney disease: 233 (12.9) Obesity: 227 (12.6) Cancer: 254 (14.1)	Inpatient	1803 (100)	NA	NA	NA	NA	NA	NA	NA	Time at first diagnosis	90	0-30, 31-60, 61-90	ICD codes and clinical notes	Clinically evaluated	9: 0-30 days 1: 31-60 days	NA	NA	NA	NA	NA	Myocardial injury / Stroke / Disseminated intravascular coagulation / Heart failure / Thromboembolism / Cardiac arrest / Hypertension / Arrhythmia
45	Qu	2021	Health‐related quality of life of covid‐19 patients after discharge: A multicenter follow‐up study	No	China	Asia	5/5/2020 -6/8/2020	2/2020–3/8/2020	Prospective cohort	PCR	This was a multicentre follow-up study of COVID-19 patients who had been discharged from designated hospitals in Anhui Province and Hubei Province. Six designated hospitals in Anhui Province and Hubei Province for the treatment of COVID-19 were selected to recruit discharged patients with COVID-19 infection.	Five hundred eighty one discharged patients (including 511 mild or moderate COVID-19 patients and 70 severe COVID-19 patients) were invited to participate in this study and would be first informed of the purpose and benefits of this study through telephone, and after obtaining the patients' verbal consent, an electronic survey form would be given to patients to collect interest data. For younger …	540	540	0	NA	Mean, IQR: 47.5 (37-57)	Adults (25-64)	270	NA	NA	NA	NA	NA	Inpatient	540 (100)	NA	0 (0)	Mixed	NA	Mild or moderate: 489 (90.6)	Mild or moderate: 489 (90.6)	51 (9.4)	Discharge from hospital	90	30,90	Self reported	Self-reported	NA	NA	NA	NA	NA	NA	Palpitations
46	Hirschtick	2021	Population-based estimates of post-acute sequelae of SARS-CoV-2 infection (PASC) prevalence and characteristics: A cross-sectional study	No	US	America	NA	6/22/2020-12/3/2020	Prospective cohort	PCR	We used a population-based probability survey of adults with COVID-19 in Michigan. Living noninstitutionalized adults aged ≥18 in the Michigan Disease Surveillance System with COVID-19 onset through mid-April 2020 were eligible for selection (N = 28 000). Among 2000 selected, 629 completed the survey between June–December 2020.	Sampling strata included 13 geographic areas in Michigan: 6 emergency-preparedness regions, each consisting of multiple counties; 6 counties (Macomb; Oakland; St Clair; Monroe; Washtenaw; Wayne, excluding Detroit) and 1 city (Detroit) in southeast Michigan, the epicenter of the initial outbreak in Michigan.	593	593	0	NA	51.5 (15.8)	Adults (25-64)	333	Cardiovascular disease: 73 (12.3) Hypertension: 255 (43.0)	NA	NA	NA	Hypertension: 255 (43.0) Diabetes: 145 (24.5) Asthma: 101 (17.1) Cardivascular disease: 73 (12.3) Psychological condition: 55 (9.2)	Mixed	192 (32.4)	60 (10.1)	341 (57.5)	Mixed	NA	79 (13.3)	121 (20.4)	393 (66.3)	Time at first diagnosis	Median (IQR): 17 (14-20), range: 10-36	252	Self reported	Self-reported	NA	NA	NA	NA	NA	NA	Chest pain
47	Arnold	2021	Patient outcomes after hospitalisation with COVID-19 and implications for follow-up: Results from a prospective UK cohort	No	UK	Europe	3/30/2020-6/3/2020	NA	Prospective cohort	Positive SARS-CoV-2 PCR test or clinican diagnosis	Enable Rapid triage (DISCOVER) study, a single-centre prospective study (Bristol, UK)	Patients were recruited from the Diagnostic and Severity markers of COVID-19 to Enable Rapid triage (DISCOVER) study, a single-centre prospective study (Bristol, UK) recruiting consecutive patients (≥18 years of age) admitted with COVID-19.	110	110	0	NA	Median, IQR: 60 (46–73)	Adults (25-64)	42	Chest pain: 24 (22)	NA	NA	Extracted from EMR	Chronic lung disease: 28 (25.5) Hypertension: 27 (24.5) Heart diseases: 20 (18.2) Type II diabetes: 16 (14.5) Severe kidney disease: 7 (6.4)	Inpatient	110 (100)	NA	NA	Mixed	NA	27 (24.5)	65 (59.1)	18 (16.4)	Hospital admission	56-84	Varied follow-up time	Self-reported	Self-reported	NA	NA	NA	NA	NA	NA	Chest pain
48	Yar	2023	Cardiac magnetic resonance -detected myocardial injury is not associated with long-term symptoms in patients hospitalized due to COVID-19	No	Finland	Europe	11/2020-9/2021	11/2020-9/2021	Prospective cohort	PCR	This is a prospective observational study conducted between November 2020 and September 2021 in the Helsinki University Hospital. Patients hospitalized for a confirmed (polymerase chain reaction or SARS-CoV-2 antibody test) COVID-19 between March and December 2020 were recruited six months after hospital discharge	Eligible intensive care survivors and patients from a pulmonology ward and follow-up outpatient clinic were invited to participate in the study. A control group with no history of COVID-19 was recruited by media announcements. Our inclusion criteria were Finnish as the language of business and age ≥18. Exclusion criteria for the study were pregnancy, severe renal failure and previous allergic rea…	138	95	43	NA	57	Adults (25-64)	68 (49.3)	Hypertension Hyperchosterolemia Diabetes Coronary artery disease Atrial fibrillation Asthma	NA	Yes	NA	Hypertension Hyperchosterolemia Diabetes Coronary artery disease Atrial fibrillation Asthma	Inpatient	39 (41)	56 (59)	0	Mixed	NA	NA	NA	NA	Time at first diagnosis	270	270	Cardiac MRI	Others and NA	9 month after infection	NA	NA	NA	NA	Yes	Abnormal rest perfusion / Right or left ventricular wall motion abnormality
49	Drake	2021	Characterisation of in-hospital complications associated with COVID-19 using the ISARIC WHO Clinical Characterisation Protocol UK: a prospective, multicentre cohort study	No	UK	Europe	Patient identification period: 1/17/2020-8/4/2020	1/17/2020-8/4/2020	Prospective cohort	Confirmed using RT-PCR or highly suspected SARS-CoV-2 infection	A part of the ISARIC WHO CCP-UK that is actively recruiting prospective cohort study across 302 health-care facilities in the UK.	Adult patients aged 19 years and older, who were admitted to hospital between Jan 17 and Aug 4, 2020, with confirmed or highly suspected SARS-CoV-2 infection leading to COVID-19 were included in this analysis.	73197	73197	0	NA	71.1 (18.7)	Senior (65+)	31977	Chornic cardic disease: 22653 (0.308)	NA	NA	Recorded on a standardised electronic case report	Chronic cardiac disease: 22563 (30.8) Chronic pulmonary disease: 12235 (16.7) Chronic kidney disease: 12182 (16.6) Asthma: 9298 (12.7) Chronic neurological disorder: 8802 (12.0)	Inpatient	NA	NA	0	NA	NA	NA	NA	NA	Hospital admission	60	60	Clinical notes	Clinically evaluated	NA	NA	NA	NA	NA	NA	Cardiovascular complications
50	Spinicc	2022	Infection with SARS-CoV-2 Variants Is Associated with Different Long COVID Phenotypes	No	Europe	Europe	6/1/2020-6/30/2021	6/1/2020-6/30/2021	Prospective cohort	PCR	In the present study, we investigated the characteristics of post-COVID-19 patients evaluated 4 to 12 weeks after being discharged from Careggi University Hospital, Florence, Italy, during a 12-month period (June 2020–June 2021) within a follow-up program for post-acute COVID-19 patients	We prospectively enrolled patients admitted to the post-COVID-19 outpatient service at the Infectious and Tropical Diseases Unit, Careggi University Hospital, Florence, Italy, 4–12 weeks after hospital discharge, between June 2020 and June 2021.	428	428	0	a median 53 days (IQR 40–64) after hospital discharge and 69 days (IQR 55–82) after the first positive result by PCR on nasopharyngeal swab	Median and IQR: 64 (54–76)	Adults (25-64)	141 (81)	Arterial hypertension: 185 (43) Coronary heart disease: 83 (19) Diabetes: 83 (18)	remdesivir corticosteroids tocilizumab	No	NA	Arterial hypertension: 185 (43) Coronary heart disease: 83 (19) Diabetes: 83 (19) Obesity: 53 (12) Chronic obstructive pulmonary disease: 17 (4)	Inpatient	428 (100)	64 (15)	0	Mixed	25 (5.8)	62 (14.5)	163 (38.1)	178 (41.6)	Discharge from hospital	84	Varied follow-up time	Self-reported	Self-reported	NA	NA	NA	NA	OR: 1.2 (0.6–2.3)	Yes	Chest pain / Palpitation
51	Malllia	2021	Symptomatic, biochemical and radiographic recovery in patients with COVID-19.	No	England	Europe	5/1/2020-7/21/2020	3/21/2020-6/13/2020	Retrospective cohort	Either on the basis of a positive SARS-CoV-2 PCR test, or a clinical diagnosis of COVID-19 with a negative PCR (or no swab taken) if they had typical clinical, radiological and biochemical features consistent with COVID-19 as assessed by a consultant physician and had been treated as COVID-19.	Patients who had either been admitted to, or attended the emergency departments (ED) of the three acute hospitals of Imperial College Healthcare NHS Trust (ICHNT) between 21 March 2020 and 13 June 2020 were identified. ICHNT is one of the largest NHS Trusts in London that provides care for an urban population in North West London.	This retrospective cohort study collected data from adult patients who attended a COVID-19 follow-up clinic between 1 May 2020 and 21 July 2020	401	401	0	NA	Mean, IQR: 59 (21-95)	Adults (25-64)	162	Hypertension: 168 (42) Cardiovascular disease: 74 (18.5)	NA	NA	NA	Diabetes: 112 (27.9) Hypertension: 168 (42) CVS: 74 (18.5) Asthma: 61 (15.2) Cancer: 31 (7.7)	Inpatient	NA	NA	NA	Mixed	NA	NA	NA	NA	Discharge from hospital	>56	30-42, 42-56, >56	Self reported with standard proforma	Self-reported	NA	NA	NA	NA	NA	NA	Chest pain / Cardiac abnormalities
52	Cassar	2021	Symptom Persistence Despite Improvement in Cardiopulmonary Health - Insights from longitudinal CMR, CPET and lung function testing post-COVID-19	No	UK	Europe	3/14/2020-5/25/2020	3/14/2020-5/25/2020	Prospective cohort	Positive SARS-CoV-2 PCR test	Fifty-eight patients with moderate to severe laboratory-confirmed (SARS-CoV-2 polymerase chain reaction positive) COVID-19, admit- ted for inpatient treatment at the Oxford University Hospitals National Health Service Foundation Trust between 14th March - 25th May 2020, and 30 SARS-CoV-2 immunoglobulin negative controls, group-matched for age, sex, body mass index and risk factors (smok- ing, dia…	Fifty-eight patients with moderate to severe laboratory-confirmed (SARS-CoV-2 polymerase chain reaction positive) COVID-19, admit- ted for inpatient treatment at the Oxford University Hospitals National Health Service Foundation Trust between 14th March - 25th May 2020, and 30 SARS-CoV-2 immunoglobulin negative controls, group-matched for age, sex, body mass index and risk factors (smok- ing, dia…	58	58	30	NA	55.4 (13.2)	Adults (25-64)	24	Hypertension: 22 (37.9) Diabetes: 8 (13.8) CAD: 2 (3.4) Cerebrovascular Disease: 1 (1.7) Asthma: 20 (34.5)	NA	NA	NA	Hypertension (22 patients, 37.9%), Type 2 diabetes mellitus (8 patients, 13.8%), Asthma (20 patients, 34.5%) COPD (3 patients, 5.2%) Depression (3 patients, 5.2%).	Inpatient	NA	NA	NA	moderate to severe	NA	NA	NA	NA	Time at first diagnosis	180	60, 90, 180	Clinician evaluated	Clinically evaluated	NA	NA	NA	NA	NA	NA	Myocarditis / Chest pain / Heart failure / Arrhythmia
53	Amin-Chowdhury	2021	Characterising long COVID more than 6 months after acute infection in adults; prospective longitudinal cohort study, England	No	England	Europe	3/2020-2/12/2021	3/2020-11/3/2020	Prospective cohort	PCR/ COVID symtoms diagnosis	In March 2020, PHE initiated a prospective cohort study (ESCAPE) of PHE and National Health Service (NHS) healthcare workers to collect monthly blood samples for SARS-CoV-2 antibodies at multiple sites in England (PHE London, PHE Porton Down, PHE Manchester, NHS Manchester Royal Infirmary and NHS Wythenshawe Hospital). Participants included office-based workers, laboratory workers, as well as cli…	Participants included office-based workers, laboratory workers, as well as clinical patient-facing and non-patient facing healthcare workers, most of whom working on-site throughout national lockdown.	1300	140	1160	NA	Median, IQR: 41 (31-52)	Adults (25-64)	102	NA	NA	NA	At the time of questionnaire	NA	Outpatient	0 (0)	0 (0)	140 (100)	Mixed	NA	Mild to moderate: 140 (100)	Mild to moderate: 140 (100)	NA	Time at first diagnosis	>=180 days	Varied follow-up time	Self reported	Self-reported	NA	56 (4.8)	NA	NA	NA	NA	Hypertension / Thromboembolism / Other cadiovascular diseases / Arrhythmia / Cold hands or feet / Low blood pressure
54	Chen	2021	Some characteristics of clinical sequelae of COVID-19 survivors from Wuhan, China: A multi-center longitudinal study	No	China	Asia	10/1/2020-11/1/2020	10/1/2020-11/1/2020	Prospective cohort	Inpatients diagnosed with COVID-19 according to WHO interim guidance	This study included participants from three cohorts of inpatients diagnosed with COVID-19 according to WHO interim guidance13 and discharged from Huoshenshan Hospital, General Hospital of the Central Theatre Command of the People's Liberation Army, and mobile cabin hospitals in Wuhan, China. The four categories of disease severity, including mild, moderate, severe, and critical, were determined a…	This study included participants from three cohorts of inpatients diagnosed with COVID-19 according to WHO interim guidance13 and discharged from Huoshenshan Hospital, General Hospital of the Central Theatre Command of the People's Liberation Army, and mobile cabin hospitals in Wuhan, China. The four categories of disease severity, including mild, moderate, severe, and critical, were determined a…	964	715	0	NA	Median and IQR 60 (50-70)	Adults (25-64)	348	NA	NA	NA	NA	Hypertension: 373 (38.7) Diabetes: 223 (23.1) Hyperlipidmia: 119 (11.6) Stroke: 44 (4.3) Coronary heart disease: 104 (10.8)	Inpatient	NA	45 (6.3)	NA	NA	NA	NA	NA	NA	Discharge from hospital	>=180	>=180	Self-reported	Self-reported	NA	NA	NA	NA	NA	NA	Lower limb edema / Arrhythmia / Breathless
55	Spatz	2022	Three-Month Symptom Profiles Among Symptomatic Adults With Positive and Negative Severe Acute Respiratory Syndrome Coronavirus 2 Tests: A Prospective Cohort Study From the INSPIRE Group	No	US	America	12/2020-9/2021	12/2020-9/2021	Prospective cohort	PCR	The INSPIRE study is a multisite study across 8 healthcare systems funded by the CDC.	In brief, the study aims to enroll 6000 participants who underwent testing for SARS-CoV-2 infection to diagnose acute symptoms (ie, not for screening, exposure, or pre-procedural reasons). Participants are recruited through advertisements at testing sites, outreach through the electronic health record, and coordination with testing sites and Departments of Health to identify people who test posit…	1000	722	278	NA	34	Adults (25-64)	644 (64.4)	Asthma Hypertension Diabetes	NA	Yes	NA	NA	Mixed	NA	NA	NA	Mixed	NA	NA	NA	NA	Time at first diagnosis	90	90	ICD codes and clinical notes	Clinically evaluated	NA	NA	NA	NA	NA	Yes	Palpitation / Chest pain
56	Fernández-de-Las-Peñas	2021	Myalgia as a symptom at hospital admission by SARS-CoV-2 infection is associated to persistent musculoskeletal pain as long-term post-COVID sequelae: a case-control study.	No	Spain	Europe	2/20/2020-5/31/2020	2/20/2020-5/31/2020	Case control	Positive SARS-CoV-2 PCR test	A case-control study including individuals who had recovered from acute SARS-CoV-2 infection during the first wave of the pandemic (from February 20 to May 31, 2020) from one urban hospital in Madrid (Spain) was conducted. All participants were attended at the hospital due to COVID-19 symptoms and were positively diagnosed at the time of hospitalisation of SARS-CoV-2 infection with real-time reve…	A case-control study including individuals who had recovered from acute SARS-CoV-2 infection during the first wave of the pandemic (from February 20 to May 31, 2020) from one urban hospital in Madrid (Spain) was conducted. All participants were attended at the hospital due to COVID-19 symptoms and were positively diagnosed at the time of hospitalisation of SARS-CoV-2 infection with real-time reve…	738	738	0	NA	60 (15)	Adults (25-64)	386	Hypertension: 178 (24) Cardiovascular diseases: 77 (10)	NA	NA	NA	Hypertension: 185 (25) Musculoskeletal pain: 177 (24) Diabetes: 103 (14) Cadiovascular disease: 81 (11) Asthma: 55 (7.5)	Inpatient	NA	56 (15)	NA	Mixed	NA	NA	NA	NA	Hospital admission	Paticipants were assessed a mean of 7.2 months	Varied follow-up time	Telephone interview	Self-reported	NA	NA	NA	NA	NA	NA	Tachycardia-palpitations
57	Bhandari	2023	Post-COVID Syndrome: The Stranger Ghost of Culprit COVID-19	No	Asia	Asia	6/1/2020-5/31/2022	6/1/2020-5/31/2022	Prospective cohort	Clinician diagnosed	The present prospective, observational, comparative, and analytic study was conducted on a total of 3,840 COVID-19-positive patients who visited the Outpatient Department (OPD) or Inpatient Department (IPD) of Sawai Man Singh (SMS) Medical College and Attached Hospitals, Jaipur, Rajasthan, India, in different time slots.	In this study, we included 1,180 patients of alpha variants from June 2020 to November 2020, 1,845 patients of delta variants from March 2021 to July 2021, and 815 patients of omicron variants from January 2022 to May 2022. These patients underwent serial observations and were monitored for any thrombotic events in their post-COVID periods especially within 6 months of exposure to the SARS-CoV- 2…	3840	3840	0	NA	Alpha wave: 53.1 (12.4) Dealta wave: 42.5 (11.6) Omicron wave: 48.1 (13.2)	Adults (25-64)	1512 (39.4)	NA	NA	Mixed	NA	NA	Inpatient	NA	NA	NA	Mixed	714 (18.6)	1605 (41.8)	1037(27)	484 (12.6)	NA	180	Varied follow-up time	Clinician evaluated	Clinically evaluated	NA	NA	NA	NA	NA	No	Palpitation / Ischemic heart disease / Other thromboembolic disorder
58	Xie	2023	Association of Treatment With Nirmatrelvir and the Risk of Post-COVID-19 Condition	No	US	America	1/3/2022-12/31/2022	1/3/2022-12/31/2022	Case control	NA	The VA operates the largest integrated health care system in the US; the system comprises 1283 health care facilities (in- cluding 171 VA medical centers and 1112 outpatient sites) lo- cated across the US. The VA provides comprehensive health care to discharged veterans of the US armed forces including preventative and health maintenance, outpatient care, inpa- tient hospital care, prescriptions,…	patients who had a SARS-CoV-2 positive test result between January 3, 2022, and December 31, 2022, who were not hos- pitalized on the day of the positive test, who had at least 1 risk factor for progression to severe COVID-19 illness, and who had survived the first 30 days after SARS-CoV-2 diagno- sis. We identified those who were prescribed oral nirmatrel- vir within 5 days after the positive te…	281793	281793	0	30 days	65.7 (13.39)	Senior (65+)	34294 (12.17)	Diabetes type 2: 100318 (35.6) Cardiovascular disease: 83157 (29.51)	Nirmatrelvir	Mixed	NA	Hyperlipidemia: 111 889 (39.66) Diabetes type 2: 100 318 (35.60) Cardiovascular disease: 83 157 (29.51) Chronic lung disease: 63 403 (22.50) Cancer: 50 864 (18.05)	Mixed	NA	NA	281973 (100)	Severe	NA	NA	NA	281793 (100)	Time at first diagnosis	>=180	180	ICD codes & Lab results	Clinically evaluated	NA	NA	NA	NA	NA	Yes	Ischemic heart disease
59	Aul	2021	Complications after discharge with COVID-19 infection and risk factors associated with development of post-COVID pulmonary fibrosis	No	UK	Europe	3/2020-7/2020	3/2020-7/2020	Prospective cohort	Positive SARS-CoV-2 PCR test	All patients admitted to our hospital with COVID-19 (defined as admission to an acute inpatient bed, with either a positive SARS-COV2 naso-pharyngeal swab on RT-PCR, or a clinico-radiological diagnosis of COVID-19), were identified. We developed a pathway for the outpatient follow up of all the patients who were successfully discharged. Patients deemed unable to manage a phone consultation (those…	All patients admitted to our hospital with COVID-19 (defined as admission to an acute inpatient bed, with either a positive SARS-COV2 naso-pharyngeal swab on RT-PCR, or a clinico-radiological diagnosis of COVID-19), were identified. We developed a pathway for the outpatient follow up of all the patients who were successfully discharged. Patients deemed unable to manage a phone consultation (those…	603	603	0	NA	63 for nofibrosis group 61.5 for post covid fibrosis	Adults (25-64)	219	No fibrosis group Hypertension: 131 (37.5) Diabetes: 95 (27.1) Ischemic heart disease: 40 (11.4) Fibrosis group Hypertension: 13 (36) Diabetes: 95 (27.1) Ischemic heart disease: 40 (11.4)	NA	NA	NA	NA	Inpatient	NA	NA	NA	NA	NA	NA	NA	NA	Discharge from hospital	70	70	Self-reported	Self-reported	NA	NA	NA	NA	NA	NA	Chest pain
60	Dutch COVID & Thrombosis Coalition	2021	Incidence of thrombotic complications and overall survival in hospitalized patients with COVID-19 in the second and first wave	No	Netherland	Europe	NA	2/24/2020-4/26/2020 9/1/2020- 11/30/2020	Prospective cohort	Positive SARS-CoV-2 PCR test or considered positive in patients with a negative PCR but highly suggestive symptoms, typical COVID-19 abnormalities on CT scan of the chest and no alternative diagnosis	All adult COVID-19 patients admitted to the wards and ICUs of four university hospitals (Leiden University Medical Center – Leiden, Erasmus Medical Center – Rotterdam, Maastricht University Medical Center – Maastricht, Radboud University Medical Center – Nijmegen) and four non-university teaching hospitals (Amphia Hospital – Breda, Franciscus Gasthuis & Vlietland Schiedam/Rotterdam, Onze Lieve Vr…	COVID-19 patients admitted to eight Dutch hospitals between September 1st and November 30th 2020.	947	947	0	NA	66 ± 13	Senior (65+)	344	venous thromboembolism First wave 51(5.4) Second wave 23 (4.0)	NA	NA	NA	NA	Mixed	860 (90.8)	358 (37.8)	0 (0)	NA	NA	NA	NA	NA	Hospital admission	30	1930-10-20	Clinician evaluted	Clinically evaluated	Assessed at 30 days	NA	NA	NA	NA	NA	Arterial thrombotic complications
61	Mandal	2021	Long-COVID': A cross-sectional study of persisting symptoms, biomarker and imaging abnormalities following hospitalisation for COVID-19	No	England	Europe	NA	NA	Prospective cohort	Positive SARS-CoV-2 PCR test	We rapidly established a post-COVID follow-up service across three large London hospitals, collecting data to identify unmet health needs and to identify people requiring additional rehabilitation and/or investigation for complications.	We rapidly established a post-COVID follow-up service across three large London hospitals, collecting data to identify unmet health needs and to identify people requiring additional rehabilitation and/or investigation for complications.	384	384	0	NA	59.9 (16.1)	Adults (25-64)	146	Hypertension: 155 (41.9) Ischaemic heart disease: 36 (9.7)	NA	NA	NA	Hypertension: 161 (41.9) Diabetes: 104 (27.2) Asthma or COPD: 67 (17.5) Chronic kidney disease: 42 (11.0) Ischaemic heart disease: 37 (9.7)	Inpatient	NA	NA	NA	Mixed	NA	NA	NA	NA	Discharge from hospital	Median, IQR: 54 (47-59)	Varied follow-up time	Telephone or in-person interview	Self-reported	NA	NA	NA	NA	NA	NA	Chest radiograph
62	Aranda	2022	Persistent COVID-19 symptoms 1 year after hospital discharge: A prospective multicenter study	No	Spain	Europe	2/2021-5/2021	2/2021-5/2021	Prospective cohort	PCR	We conducted a multicenter prospective cohort study that included COVID-19 patients from three acute care hospitals in Barcelona, Spain: Complex Hospitalari Moisès Broggi, Hospital de Bellvitge, and Hospital Sant Camil. For the purpose of this study, fifty patients from each center were randomly selected from a large prospective cohort of adults with COVID-19 who had been hospitalized until 15th …	All the patients were adults (> 18 years old) who had been admitted with a reverse transcription-polymerase chain reaction (RT-PCR)-proven SARS-CoV-2 infection and COVID19 pneumonia between 28th February and 15th April 2020. We included only those patients who required hospital admission and had survived one year after hospital discharge. We excluded those who were institutionalized or had been a…	150	150	0	NA	Median and IQR 63 (54.2-72.0)	Adults (25-64)	63 (42.0)	Hypertension: 66 (44.7.6) Diabetes: 64 (42.7) Dyslipidemia: 39 (26.0)	Lopinavir/Ritonavir Beta interferon Hydroxychloroquine	NA	NA	NA	Inpatient	10 (6.7)	10 (6.7)	NA	Mixed	NA	NA	NA	NA	Discharge from hospital	>=365	Varied follow-up time	Clinician evaluated	Clinically evaluated	NA	NA	NA	NA	NA	Yes	Chest pain
63	Durstenfeld	2022	Role of antibodies, inflammatory markers, and echocardiographic findings in postacute cardiopulmonary symptoms after SARS-CoV-2 infection	No	US	America	2020-04-01	2020-04-01	Prospective cohort	PCR	The LIINC COVID-19 recovery cohort (NCT04362150) was established in April 2020 to study the effects of infection with SARS-CoV-2. Most participants were recruited from the general community, with some referred from acute studies.	Individuals were queried regarding the presence of 32 individual symptoms from the Centers for Disease Control list of COVID-19 symptoms and from the Patient Health Questionnaire Somatic Symptom Scale (68). A symptom was considered present if it was new in onset or worsened (if preexisting) since the time of SARS-CoV-2 infection. We invited the first 95 participants who sequentially indicated int…	102	102	0	NA	51	Adults (25-64)	42 (41)	Hypertension: 28 (27.8) DIabetes: 9 (9.0)	NA	NA	NA	NA	Mixed	NA	NA	NA	Mixed	NA	NA	NA	NA	Time at first diagnosis	365	Varied follow-up time	Clinician evaluated	Clinically evaluated	3 months after infection	NA	NA	NA	NA	Yes	Palpitation / Palpitation
64	Akter	2020	Clinical characteristics and short term outcomes after recovery from COVID-19 in patients with and without diabetes in Bangladesh	No	Bangladesh	Asia	4/1/2020-6/30/2020	4/1/2020-6/30/2020	Cross-sectional	Positive SARS-CoV-2 RT-PCR	The study was conducted throughout four hospitals providing aid to individuals diagnosed with COVID-19. Located in the Chattogram division of Bangladesh, the institutes were: 250 bedded Chattogram General Hospital, Chittagong Medical College Hospital, Bangladesh Institute of Tropical and Infectious Diseases (BITID) and Chattogram Field Hospital. The tenure of the study was from April 2020 to June…	734 patients diagnosed with COVID-19 were interviewed for this study. Patients who tested negative after two consequent RT-PCR assessments at an interval of 24 h and 4 weeks before the interview date were considered.	734	734	0	NA	Range: 0->=60	NA	176	Cadiovascular: 32 (5.4)	NA	NA	At time of questionnaire	Diabetes: 146 (19.9%) Cardiovascular diseases: 67 (9.1%) Other chronic diseases: 58 (7.9%) Respiratory disease: 45 (6.1%) History of heart attack: 18 (2.5%)	Inpatient	Unknown	Unknown	0	Mixed	64 (8.9%)	NA	NA	NA	Time at first diagnosis	28	28	Self-reported	Self-reported	At least 4 weeks	NA	NA	NA	NA	NA	Chest pain
65	Osmanov	2021	Risk factors for long covid in previously hospitalised children using the ISARIC Global follow-up protocol: A prospective cohort study	No	Russia	Europe	NA	4/2/2020-8/26/2020	Prospective cohort	PCR	This is a prospective cohort study of children (≤18 years old) admitted with suspected or confirmed Covid-19 to Z.A. Bashlyaeva Children’s Municipal Clinical Hospital in Moscow, Russia. This large tertiary university hospital can accommodate up to 980 children at a time and served as the primary Covid-19 hospital for children residing in Moscow city.	Children admitted to the hospital during the first wave of the pandemic, between April 2, 2020 and August 26, 2020, with reverse transcriptase polymerase chain reaction (RT-PCR) confirmed SARS-CoV-2 infection were included. The parents of these children were contacted between January 31, 2021 and February 27, 2021 to complete a follow-up survey for this study.	518	518	0	Persistent symptons: >5 months	Mean, IQR: 10.4 (3-15.2)	Children (0-14)	272	Heart diseases: 21/514 (4.1) Chest pain: 28/464 (6%)	Antiviral or COVID-19 targeted agent: 394/512 (77.0) Antibiotics: 380/513 (74.1) Mucolytics: 188/513 (36.7) Arbidol: 133/512 (26) Antifungal agent: 25/513 (4.9) Corticosteroid: 20/513 (3.9) Heparin: 17/513 (3.3)	NA	At time of diagnosis	Obseity: 54 (47.8) Lung disease: 24 (23.5) Hypertension: 27 (26.5) Immune suppression: 12 (11.8) Diabetes: 11 (10.8)	Inpatient	504 (97.3)	14 (2.7)	0 (0)	Mixed	NA	NA	NA	14 (2.7)	Discharge from hospital	Median, IQR: 256 (223–271)	Varied follow-up time	Parents reported symptoms	Self-reported	>5 months	NA	NA	NA	NA	NA	Palpitation / Chest pain
66	Sneller	2022	A Longitudinal Study of COVID-19 Sequelae and Immunity: Baseline Findings	No	US	America	6/30/2020-7/1/2021	6/30/2020-7/1/2021	Prospective cohort	Laboratory-documented SARS-CoV-2 infection	This article is part of a longitudinal study being conducted at the NIH Clinical Center in Bethesda, Maryland. Adults with laboratory-confirmed SARS-CoV-2 infection were eligible if they were at least 6 weeks past onset of COVID-19 symptoms, had no fever within 7 days before enrollment, and did not have worsening respiratory symptoms. Persons with asymptomatic disease were eligible 4 weeks after …	This article is part of a longitudinal study being conducted at the NIH Clinical Center in Bethesda, Maryland. Adults with laboratory-confirmed SARS-CoV-2 infection were eligible if they were at least 6 weeks past onset of COVID-19 symptoms, had no fever within 7 days before enrollment, and did not have worsening respiratory symptoms. Persons with asymptomatic disease were eligible 4 weeks after …	311	189	122	NA	Median (IQR): 50.0 (37.0-58.0)	Adults (25-64)	104 (55.0)	Coronary artery disease: 3 (1.6) Valvular heart disease: 3 (1.6) Atrial fibrillation: 2 (1.1)	NA	47 (25%) of the participants in the COVID-19 group received a SARS-CoV-2 vaccine after infection but before study enrollment	All participants underwent evaluations at the enrollment visit, including past medical history, a full review of systems, and physical examination.	Obesity: 72 (38.1) Diabetes: 11 (5.8) Hypertension: 39 (20.6) Asthma: 24 (12.7) Any cardiac problem: 6 (3.2)	Mixed	22 (12)	NA	167 (88)	Mixed	NA	NA	NA	NA	Symptom onset	>= 42	>= 42 days from symptom onset	Self-reported	Self-reported	NA	0 (0)	NA	NA	Positive infinity (1.47 to positive infinity )	No	Palpitation / Chest pain
67	Chevinsky	2021	Late conditions diagnosed 1-4 months following an initial COVID-19 encounter: a matched cohort study using inpatient and outpatient administrative data - United States, March 1-June 30, 2020	No	US	America	4/2020-6/2020 or 3/2020-4/20	3/1/2020-6/30/2020	Prospective cohort	Clinical diagnoses	Case-patients were identified from the Premier Healthcare Database Special COVID-19 Release (PHD-SR; release date, 20 October 2020) [8], an administrative all-payer database, which includes inpatient data from 922 hospitals and outpatient data from 934 hospitals, including 269 clinics with representation in all US Census regions, using standard International Classification of Diseases, Tenth Revi…	Case-patients were identified from the Premier Healthcare Database Special COVID-19 Release (PHD-SR; release date, 20 October 2020) [8], an administrative all-payer database, which includes inpatient data from 922 hospitals and outpatient data from 934 hospitals, including 269 clinics with representation in all US Census regions, using standard International Classification of Diseases, Tenth Revi…	74446	58872	Among the 27 589 inpatient match pairs, 305 matchpairs were in children (aged <18 years) and 27 284 match-pairs were in adults (aged ≥18 years). Among the 46 857 outpatient match-pairs, 2368 match-pairs were in children and 44 489 match-pairs were in adults.	Among the 27 589 inpatient match pairs, 305 matchpairs were in children (aged <18 years) and 27 284 match-pairs were in adults (aged ≥18 years). Among the 46 857 outpatient match-pairs, 2368 match-pairs were in children and 44 489 match-pairs were in adults.	No reported, but there are numbers of cases of age groups	NA	133	NA	NA	NA	NA	NA	Mixed	NA	NA	NA	Mixed	NA	NA	NA	NA	Time at first diagnosis	120	120	ICD codes	Clinically evaluated	NA	NA	NA	NA	NA	NA	Chest pain
68	Dennis	2021	Multiorgan impairment in low-risk individuals with post-COVID-19 syndrome: a prospective, community-based study	No	UK	Europe	Patient identification period: 4/1/2020-9/14/2020	4/1/2020-9/14/2020	Prospective cohort	Positive SARS-CoV-2 PCR test, positive antibody test, or with strong clinical suspicion of infection with typical symptoms/signs and assessed as highly likely to have COVID-19 by two independent clinicians	Community-based individuals from two UK centres between 1 April and 14 September 2020	Individuals ≥18 years with persistent symptoms following recovery from acute SARS-CoV-2 infection and age-matched healthy controls.	237	201	36	NA	Mean, range: 45 (21–71)	Adults (25-64)	142	Chest pain: 152 (76.0)	NA	NA	NA	NA	Mixed	37 (18.4)	NA	163 (81.1)	Mixed	NA	NA	77 (38.3)	116 (57.7)	Time at first diagnosis	Median, IQR: 71 (41–114)	Varied follow-up time	Self-reported	Self-reported	NA	NA	NA	NA	NA	NA	Chest pain
69	O. Puntmann	2022	Long-term cardiac pathology in individuals with mild initial COVID-19 illness	No	Europe	Europe	4/1/2020-10/31/2021	4/1/2020-10/31/2021	Case control	PCR	This is a prospective, single-center, observational cohort study of individuals with possible subclinical cardiac involvement but no formal clinical indication for CMR imaging.	In total, 346 individuals with prior COVID infection (hereafter referred to as ‘participants’) underwent a baseline scan after a minimum of 4weeks from the diagnosis of initial COVID- 19 between April 2020 and October 2021 and a follow-up exami- nation after a minimum of 4months from baseline	441	346	95	NA	43.3 (12.1)	Adults (25-64)	181 (52)	NA	NA	Mixed	NA	NA	Outpatient	0	0	346 (100)	Mixed	NA	130 (38)	113 (33)	9 (3)	Discharge from hospital	>=180	Varied follow-up time	Self-reported	Self-reported	NA	17 (18)	NA	NA	NA	Yes	Palpitation / Chest pain
70	Aparisi	2021	Exercise Ventilatory Inefficiency in Post-COVID-19 Syndrome: Insights from a Prospective Evaluation	No	Spain	Europe	NA	3/2020-4/2020	Prospective cohort	Diagnosed with SARS-CoV-2 infection	A national, single center (Hospital Clínico Universitario de Valladolid, Spain, Valladolid), prospective study of patients with prior hospitalization because of COVID-19 who were admitted between March 1st, 2020, and May 15th, 2020.	Patients with prior hospitalization because of COVID-19 who were admitted between March 1st, 2020, and May 15th, 2020. All eligible patients underwent at least at first-time follow-up from the index event.	70	70	0	NA	54.8 ± 11.9	Adults (25-64)	45	NA	NA	NA	Unknown	Hypertension: 18 (26.5) Dyslipidemia: 13 (19.1) Hypothyroidism: 11 (16.2) Diabetes: 3 (5.9) Cardiovascular disease: 3 (4.4)	Inpatient	Inpatient: 53 (75.7)	Inpatient: 53 (75.7)	17 (24.3)	Mixed	Unknown	0	Moderate to severe: 70 (100)	Moderate to severe: 70 (100)	Discharge from hospital	223	90, 181, 223	Clinician evaluated	Clinically evaluated	NA	NA	NA	NA	NA	NA	Palpitation / Chest pain
71	Graham	2021	Persistent neurologic symptoms and cognitive dysfunction in non-hospitalized Covid-19 "long haulers".	No	US	America	NA	5/13/2020-11/11/2020	Prospective cohort	PCR and/or SARS-CoV-2 antibody testing	We prospectively analyzed 100 patients (the first 50 consecutive SARS-CoV-2 laboratory-positive [SARS-CoV2+ ] and the first 50 consecutive SARS-CoV-2 laboratorynegative [SARS-CoV-2- ] individuals who met study inclusion criteria) seen at the Neuro-Covid-19 clinic of Northwestern Memorial Hospital, Chicago, IL between 13 May and 11 November 2020. The first identified case of Covid-19 in the United…	We prospectively analyzed 100 patients (the first 50 consecutive SARS-CoV-2 laboratory-positive [SARS-CoV2+ ] and the first 50 consecutive SARS-CoV-2 laboratorynegative [SARS-CoV-2- ] individuals who met study inclusion criteria) seen at the Neuro-Covid-19 clinic of Northwestern Memorial Hospital, Chicago, IL between 13 May and 11 November 2020. The first identified case of Covid-19 in the United…	100	50	50	Symptoms lasting more than 6 weeks given population surveys indicating a substantial majority of patients fully recovered by 4-6 weeks	43.7 (11.8)	Adults (25-64)	33	Cardiovascular disease: 9 (9) Type 2 Diabetes: 1 (2)	NA	NA	Prior to Covid-19 diagnosis	Depression/anxiety: 26 (52) Autoimmundisease: 7 (14) Insomia: 10 (20) Lung disease: 9 (18) Headache: 5 (10)	Outpatient	0 (0)	0 (0)	100 (100)	Mixed	NA	Mild and moderate: 100 (100)	Mild and moderate: 100 (100)	0 (0)	Symptom onset	>=42	Varied follow-up time	Self-reported	Self-reported	NA	23 (46)	NA	NA	NA	NA	Chest pain
72	Jacobson	2021	Patients with uncomplicated COVID-19 have long-term persistent symptoms and functional impairment similar to patients with severe COVID-19: a cautionary tale during a global pandemic.	No	US	America	x/x/2020-11/1/2020	NA	Prospective cohort	PCR	Patients recruited after polymerase chain reaction (PCR)-confirmed COVID-19 infection were invited to return for long-term follow-up visits 3–4 months post-COVID-19 diagnosis.	Patients recruited after polymerase chain reaction (PCR)-confirmed COVID-19 infection were invited to return for long-term follow-up visits 3–4 months post-COVID-19 diagnosis.	118	118	0	NA	43.3 (14.4)	Adults (25-64)	55	NA	Remdesivir: 21 (17.8) Lambda: 31 (26.3) Favipravir vs placebo (ongoing study): 17 (14.4) No treatment/placebo: 49 (40.8)	NA	NA	NA	Mixed	11 (9.3)	11 (9.3)	96 (81.4)	Mixed	NA	NA	NA	NA	Time at first diagnosis	90-120	Varied follow-up time	Self reported	Self-reported	NA	NA	NA	NA	NA	NA	Palpitation / Chest pain
73	Tudoran	2021	Associations between the Severity of the Post-Acute COVID-19 Syndrome and Echocardiographic Abnormalities in Previously Healthy Outpatients Following Infection with SARS-CoV-2	No	Romania	Europe	8/1/2020-1/31/2021	8/1/2020-1/31/2021	Retrospective cohort	PCR	tudy population: Our study included 150 patients who suffered from a SARS-CoV-2 infection during the second outbreak of COVID-19 in the West of Romania (between 1 August 2020 and 31 January 2021), when hospitalization was not mandatory for all infected individuals. Patients were selected randomly from all of the subjects with a SARS-CoV-2 infection, who attended the outpatient cardiology or inter…	Inclusion criteria: Patients aged over 18 years, with a SARS-CoV-2 infection confirmed by a positive result in real-time reverse transcriptase–polymerase chain reaction (RT-PCR) assay of nasal and pharyngeal swabs, with a COVID-19 evaluation consisting of TCT assessment and laboratory tests, who self-monitored their oxygen saturation by pulseoximetry at home, and without a pre-existing history of…	150	150	0	who continue to have various symptoms at more than 4 and up to 12 weeks after the acute disease	Median and IQR 39.52 (31–46.75)	Adults (25-64)	87	NA	NA	NA	NA	NA	Outpatient	NA	NA	NA	Mild	NA	All are mild or moderate but did not distinguish these two	NA	NA	After acute disease	84	Varied follow-up time points: 28-84	Clinician evaluated	Clinically evaluated	NA	NA	NA	NA	NA	NA	TTE (transthoracic echocardiography) evaluation cardiac abnormalities
74	Johnsen	2021	Descriptive analysis of long COVID sequelae identified in a multidisciplinary clinic serving hospitalised and non-hospitalised patients	No	Denmark	Europe	Patient identification period: 3/15/2020-8/31/2020	3/15/2020-8/31/2020	Cross-sectional	A positive PCR test for SARS-CoV-2 from the upper respiratory tract or a positive COVID-19 IgG titre.	A multidisciplinary clinic serving hospitalised and non hospitalised patients in Denmark	A cohort of hospitalised and non-hospitalised patients who had COVID-19 in the spring of 2020. Patients were evaluated in the respiratory outpatient clinic 3 months after discharge (hospitalised group) or resolution of the acute disease for patients referred by their general physician on three visits, conducted over a period of maximum 4 weeks.	57	57	0	NA	51 ± 13	Adults (25-64)	29	NA	NA	NA	Unknown	Asthma: 15 (26) Diabetes mellitus: 5 (9) Moderate to severe cardiovascular disease: 2 (4) COPD: 2 (4)	Mixed	Hospitalized: 34 (59.6)	Hospitalized: 34 (59.6)	23 (40.4)	NA	Unknown	Unknown	Unknown	Unknown	Discharge from hospital	90	90	Clinician evaluated	Clinically evaluated	NA	NA	NA	NA	NA	NA	Chest discomfort
75	Carvalho-Schneider	2021	Follow-up of adults with noncritical COVID-19 two months after symptom onset	No	France	Europe	3/17/2020-6/3/2020	NA	Prospective cohort	Positive SARS-CoV2 PCR	Hospitalized patients or after consultation at the Tours University Hospital's outpatient clinical evaluation centre (OCEC). The OCEC has been developed to avoid consulting with a general practitioner or visiting the emergency department to reduce the risk of crosstransmission. The OCEC allowed the following: diagnosing COVID-19 by an RT-PCR test for SARS-CoV-2 with a nasopharyngeal swab, assessi…	Every adult patients (>=18 years old) with a confirmed diagnosis of COVID-19 (positive real-time reverse transcriptase PCR (RT-PCR) for severe acute respiratory syndrome coronavirus 2 (SARS-CoV-2) and medical care in Tours University Hospital.	150	150	0	Persisting symptoms were defined by the presence at D30 or D60 of at least one of the following: weight loss >=5%, severe dyspnoea or asthenia, chest pain, palpitations, anosmia/ageusia, headache, cutaneous signs, arthralgia, myalgia, digestive disorders, fever or sick leave.	49 (15)	Adults (25-64)	84	Chest pain: 15 (14)	NA	NA	NA	NA	Mixed	NA	0 (0)	NA	Mixed	NA	Mild and moderate: 116 (77.3)	Mild and moderate: 116 (77.3)	34 (22.7)	Symptom onset	60	1960-07-30	Self-reported	Self-reported	NA	NA	NA	NA	NA	NA	Chest pain / Abnormal auscultation / Arrhythmia
76	O'Keefe	2021	Postacute Sequelae of SARS-CoV-2 Infection and Impact on Quality of Life 1–6 Months After Illness and Association With Initial Symptom Severity	No	US	America	NA	3/24/2020-9/20/2020	Prospective cohort	PCR	Patients were offered enrollment in VOMC during results notification calls following a positive SARS-CoV-2 nasopharyngeal reverse transcription polymerase chain reaction (RT-PCR) test at an Emory site.	Patients in VOMC underwent standardized telemedicine assessment (synchronous audio/video visit within 48 hours of RT-PCR result, typically on illness day 5–6) by Emory Healthcare providers as previously described. Most intake visits were performed by physicians (general internal medicine), and the standard duration was 40 minutes to allow for both an assessment of risk for severe COVID-19 and sym…	290	290	0	Persistent symptons: >90 days	Mean, IQR: 44 (18-84)	Adults (25-64)	216	Heart disease: 16 (6.2)	NA	NA	At time of survey	Obseity: 54 (47.8) Lung disease: 24 (23.5) Hypertension: 27 (26.5) Immune suppression: 12 (11.8) Diabetes: 11 (10.8)	Mixed	35 (12.6)	NA	255 (87.9)	Mixed	NA	56 (67.5)	27 (32.5)	2 (0.8)	Time at first diagnosis	220	26–89 90–220	Self reported	Self-reported	26-89 days post-acute COVID-19: 6 (6.8) 90-220 days post-acute COVID-19: 13 (6.6)	NA	NA	NA	NA	NA	Chest pain / Arrhythmia
77	Osiaevi	2022	Persistent capillary rarefication in long COVID syndrome	No	Europe	Europe	1/1/2021-12/31/2021	1/1/2021-12/31/2021	Case control	PCR	we performed this prospective pilot study to characterize microvascular changes in patients suf- fering long COVID symptoms	We enrolled 27 adults with long-haul COVID (alpha variant) referred to our outpatient clinic due to persistent symptoms > 12 weeks after recovery from PCR-confirmed SARS-CoV-2 infection. Alternative diagnoses were ruled out in all patients by thor- ough examination [7]. Fifteen apparently healthy, age- and sex-matched volunteers, as well as a historical cohort of hos- pitalized COVID-19 individua…	58	27	31	84	53 (39-51)	Adults (25-64)	12 (44.4)	Arterial hypertension: 4 (14.8)	NA	No	NA	Arterial hypertension: 4 (14.8) Rheumatologic disease: 3 (11.1) Chronic respiratory disease: 2 (7.4) Malignancy: 1 (3.7)	Mixed	15 (55.5)	0	12 (44.5)	Mixed	NA	NA	NA	NA	Time at recovery	365	Varied follow-up time	Clinician evaluated	Clinically evaluated	>84 days	NA	NA	NA	NA	NA	Chest pain
78	Lhuillier	2022	The Impact of World Trade Center Related Medical Conditions on the Severity of COVID-19 Disease and Its Long-Term Sequelae	No	US	America	3/2020-1/2022	3/2020-1/2022	Prospective cohort	PCR	To meet the physical and mental health needs of first responders after the 9/11 attacks, the World Trade Center Health Program (WTCHP) was created. As of 31 December 2021, the program had an enrollment of more than 82,000 responders nationwide and provided care to people who participated in the rescue and recovery efforts on 9/11 and the months thereafter. At the Stony Brook University WTCHP, we …	Study participants included members of the WTCHP cohort who were infected with SARS-CoV-2 before January 2022.	1280	1280	0	Residual symptoms were defined as any COVID-19-related symptoms that lasted at least 4 weeks after symptom onset.	56.9 (7.37)	Adults (25-64)	110 (8.6)	NA	NA	No	NA	NA	Mixed	NA	NA	NA	Mixed	129 (10.1)	511 (39.9)	536 (41.9)	104 (8.1)	Time at first diagnosis	>=30	>=30	ICD codes and clinical notes	Clinically evaluated	NA	NA	NA	NA	NA	Yes	Hypertension
79	Sahanic	2022	Phenotyping of Acute and Persistent Coronavirus Disease 2019 Features in the Outpatient Setting: Exploratory Analysis of an International Cross-sectional Online Survey	No	European regions	Europe	9/30/2020-7/5/2021	9/30/2020-7/5/2021	Cross-sectional	Self-reported	A binational, 2-cohort anonymized online survey (Health after COVID-19 in Tyrol; ClinicalTrials.gov NCT04661462) was conducted in the neighboring European regions Tyrol (TY; Austria) and South Tyrol (STY; Italy) between 30 September 2020 and 5 July 2021.	Participants were invited via public media calls (through local broadcasters ORF Tirol and RAI Südtirol and newspapers) and by general practitioners ( in STY). The inclusion criteria were confirmed severe acute respiratory syndrome coronavirus 2 (SARS-CoV-2) infection (confirmed by polymerase chain reaction or seropositivity), TY/STY residency, and age ≥16 (TY) or ≥18 (STY) years. Exclusion crite…	2050	2050	0	Long COVID was defined as ≥1 persistent symptom for ≥28 days; PASC, as ≥1 persistent symptom lasting ≥3 months.	44	Adults (25-64)	1363 (66.5)	Hypertension: 214 (10.5) Diabetes: 25 (1.2)	NA	NA	NA	Overweight and obesity Hypertension Depression Bruxism Autoimmunity	Mixed	NA	NA	NA	Mixed	NA	NA	NA	NA	Time at first diagnosis	>=90	Varied follow-up time	Self-reported	Self-reported	1 month after infecction	NA	NA	NA	NA	Yes	Chest pain / Palpitation
80	Davis	2021	Characterizing Long COVID in an International Cohort: 7 Months of Symptoms and Their Impact	No	56 countries	Multiple	9/6/2020-11/25/2020	12/2019-5/2020	Cross-sectional	Positive SARS-CoV-2 PCR test	The survey was created by a team of patients with COVID-19 who are members of the Body Politic online COVID-19 support group and formed the Patient-Led Research Collaborative. The group conducted its first survey in April 2020 and issued a subsequent report in May 2020 [7]. The second survey was created to investigate details of recovery, testing results, the impact on mental health, and a more c…	The survey was created by a team of patients with COVID-19 who are members of the Body Politic online COVID-19 support group and formed the Patient-Led Research Collaborative. The group conducted its first survey in April 2020 and issued a subsequent report in May 2020 [7]. The second survey was created to investigate details of recovery, testing results, the impact on mental health, and a more c…	918	918	0	NA	Not clearly specified: between the ages of 30 and 60 (33.7% between ages 40-49, 27.1% ages 50-59, 26.1% ages 30-39)	NA	724	NA	NA	NA	NA	NA	Mixed	NA	NA	NA	Mixed	NA	NA	NA	NA	Symptom onset	245	245	Self reported	Self-reported	NA	NA	NA	NA	NA	NA	Other
81	Kayaaslan	2021	Post-COVID syndrome: A single-center questionnaire study on 1007 participants recovered from COVID-19	No	Turkey	Asia	8/1/2020-10/31/2020	8/1/2020-10/31/2020	Prospective cohort	Positive SARS-CoV-2 PCR test	This prospective study was conducted in patients with COVID-19 who were hospitalized in COVID-19 wards or followed in outpatient clinics in Ankara City Hospital, between August 1, 2020, and October 31, 2020. The ethical approval was obtained from Ankara City Hospital Ethical Committee 1. In late May 2020, the hospital administration established post-COVID outpatient clinics for COVID-19 individua…	This prospective study was conducted in patients with COVID-19 who were hospitalized in COVID-19 wards or followed in outpatient clinics in Ankara City Hospital, between August 1, 2020, and October 31, 2020. The ethical approval was obtained from Ankara City Hospital Ethical Committee 1. In late May 2020, the hospital administration established post-COVID outpatient clinics for COVID-19 individua…	1007	1007	0	NA	mean age: 45.0 ± 16.4 (18–88)	Adults (25-64)	548	NA	NA	NA	NA	Hypertension 20.3% Diabetes 15.4% Coronary artery disease 7.0% Thyroid disease 2.1% Rheumatologic disease 1.9%	Mixed	NA	NA	NA	Mixed	NA	Mild to moderate 71.8	NA	28.2	NA	90	90	Self-reported	Self-reported	NA	NA	NA	NA	NA	NA	Palpitation
82	Sudre	2021	Attributes and predictors of long COVID	No	UK	Europe	Data collection period: 3/24/2020- 9/2/2020	3/25/2020-6/30/2020	Retrospective cohort	PCR	COVID Symptom Study, a mobile application launched in response to the COVID-19 pandemic. Contributors to the app are prompted to provide daily information on their health status and symptoms, as well as results of any available COVID-19 test.	4,182 incident cases of COVID-19 in which individuals self-reported their symptoms prospectively in the COVID Symptom Study app, and 4182 negative controls	8364	4182	4182	Long COVID was defined as symptoms that persisted for more than 4 weeks (28 d, LC28), more than 8 weeks (56 d, LC56) or more than 12 weeks (LC84) between symptom onset and end.	Mean, IQR: 42 (32–53)	Adults (25-64)	2990	NA	NA	NA	When fill the surevey on the app	Obese: (26.3) Lung disease: (13.6) Asthma: (10.0) Diabetes: (2.9) Heart disease: (1.9)	Unknown	Unknown	Unknown	Unknown	NA	Unknown	Unknown	NA	NA	Symptom onset	Median, IQR: 41 (33-63)	Varied follow-up time	Self-reported	Self-reported	Median (IQR): >= 28 days: 13 (3-35) >=56 days 46 (17-78)	NA	NA	NA		NA	Chest pain
83	Mónica	2022	Cardiac complications in a geriatric population hospitalized with COVID-19: The OCTA-COVID cohort	No	Europe	Europe	3/1/2020-5/31/2020	3/1/2020-5/31/2020	Prospective cohort	PCR	We aim to describe the incidence and pattern of cardiac com- plications in an elderly cohort admitted for COVID-19.	This prospective longitudinal observational cohort study included 305 geriatric patients with an age of 75 years or older, hospitalized in the acute Geriatric Medicine Department, and diag- nosed with COVID-19 whether confirmed by real-time reverse transcriptase-polymerase chain reaction (RT-PCR) or with high clinical suspicion with radiological and analytical findings com- patible with the disea…	305	305	0	NA	87 (82–91)	Senior (65+)	190 (62.3)	Diabetes mellitus 2: 86 (28.2) atrial fibrillation: 85 (27.9) congestive heart failure: 74 (24.3)	Hidroxicloroquin Azithromycin Lopinavir Corticosteroid	NA	NA	High blood pressure: 204 (66.9) Diabetes mellitus 2: 86 (28.2) atrial fibrillation: 85 (27.9) congestive heart failure: 74 (24.3) Renal failure: 53 (17.4)	Mixed	NA	NA	NA	Mixed	NA	NA	NA	NA	NA	365	NA	Clinician evaluated	Clinically evaluated	NA	NA	NA	NA	NA	No	Cardiac complication
84	Haberland	2022	Seven Months after Mild COVID-19: A Single-Centre Controlled Follow-Up Study in the District of Constance (FSC19-KN)	No	Germany	Europe	3/2020-7/2021	3/2020-12/2020	Prospective cohort	PCR	e prospective single-center cohort study FSC-19-KN was designed as a controlled follow-up of patients after SARS-CoV-2-infection in the local district of Constance (Baden-Wuerttemberg, Germany).	e recruitment of the SARS-CoV-2-positive group was performed in cooperation with the local health department (see Figure 1). 1200 individuals were randomly sampled from all polymerase chain reaction (PCR)-confirmed cases in the local district of Constance between March 2020 and December 2020 and contacted via mail. During initial visits between January and July 2021, 281 adults who fulfilled the …	412	206	206	NA	47	Adults (25-64)	120 (58.2)	Hypertension Hyperchosterolemia Diabetes Coronary artery disease Atrial fibrillation Asthma	NA	NA	NA	Hypertension Hyperchosterolemia Diabetes Coronary artery disease Atrial fibrillation Asthma	Outpatient	NA	NA	NA	Mild	NA	NA	NA	NA	Time at first diagnosis	210	Varied follow-up time	Clinician evaluated	Clinically evaluated	7 months after infection	NA	NA	NA	NA	Yes	Coronary artery disease, atrial fibrillation, vestibular neuritis
85	Caro-Codón	2021	Characterization of myocardial injury in a cohort of patients with SARS-CoV-2 infection	No	Spain	Europe	NA	3/1/2020-4/20/2020	Prospective cohort	PCR	Emergency Room in a tertiary care center in Madrid, Spain	All consecutive patients with clinical suspicion of COVID-19 and available high-sensitive troponin I (hs-TnI) attended at the Emergency Room in a tertiary care center in Madrid from March 1st 2020 to April 20th, 2020.	918	918	0	NA	63.2 ± 15.5	Adults (25-64)	366	Hypertension: 403 (43.9) Heart failure: 32 (3.5) Atrial fibrillation: 59 (6.4)	NA	NA	Extracted from electronic medical records	Hypertension: 403 (43.9) Dyslipidemia: 357 (38.9) Diabetes: 185 (20.2) Coronary heart disease: 66 (7.2) Atrial fibrillation: 59 (6.4)	Mixed	Require hospital admission: 830, 90.4	NA	88 (9.6)	NA	NA	NA	NA	NA	Time at first diagnosis	Median, IQR: 57 (49–63)	Median, IQR: 57 (49–63)	Clinical notes	Clinically evaluated	NA	NA	NA	NA	NA	NA	Arrhythmia / Stoke / Major bleeding / Peripheral arterial events / Thromboembolism / Myocardial injury / Heart failure / Coronary disease
86	Ganes	2022	The Female-Predominant Persistent Immune Dysregulation of the Post-COVID Syndrome	No	US	America	1/19/2021-4/29/2021	1/19/2021-4/29/2021	Prospective cohort	Clinician diagnosed	The study was approved by the Mayo Clinic COVID-19 Research Taskforce and the Mayo Clinic Institutional Review Board. The data for all patients in the PCOCC who had pro- vided research authorization were entered into a prospectively maintained internal REDCap (Research Electronic Data Capture) database. Patients seen between January 19, 2021, and April 29, 2021, were included. Acute symptoms (wit…	Patients who had persistent symptoms after COVID-19 infection were either self- referred or physician referred to the PCOCC. All patients completed a standardized ques- tionnaire that contains 52 questions about initial COVID-19 infection, symptoms, and treatment along with ongoing and persistent symptoms that continue to affect them.	108	108	0	Chronic Symptom: those persisting beyond 4 weeks from diagnosis or symptom onset	Median and IQR: 46 (37-55)	Adults (25-64)	81 (75)	Coronary artery disease: 4 (4) Stroke: 2(2) Arrhythmia: 2(2) Diabetes: 11(10)	NA	No	NA	Obesity: 42 (39) Anxiety: 36 (33) depression: 30 (28) gastrointestinal disease: 27(25) Asthma: 13 (12)	Mixed	16 (16)	NA	92 (84)	Mixed	NA	NA	NA	16 (16)	TIme at first diagnosis/symptom onset	>=180	Varied follow-up time	Self-reported	Self-reported	NA	NA	NA	NA	NA	NA	Chest pain
87	Peluso	2021	Rapid implementation of a cohort for the study of post-acute sequelae of SARS-CoV-2 infection/COVID-19	Yes	US	America	4/21/2020-12/31/2020	NA	Prospective cohort	Positive SARS-CoV-2 PCR test	Beginning in April 2020, any individual age 18 years or older with documentation (either paper or electronic record) of prior SARS-CoV-2 RNA detected on a nucleic acid amplification test and ability to travel to our research site in San Francisco was eligible to participate. Minimal duration of time following symptom onset (or first positive RNA detection) depended on local infection control guid…	Beginning in April 2020, any individual age 18 years or older with documentation (either paper or electronic record) of prior SARS-CoV-2 RNA detected on a nucleic acid amplification test and ability to travel to our research site in San Francisco was eligible to participate. Minimal duration of time following symptom onset (or first positive RNA detection) depended on local infection control guid…	179	179	0	NA	All study cohort: Median, IQR: 48 (37-57)	Adults (25-64)	79	Heart attack or heart failure: 4 (2.2) Hypertension: 36 (20)	NA	NA	NA	Hypertension: 36 (20) Diabetes: 21 (12) Lung problem: 29 (16) HIV: 32 (18) Autoimmine: 11 (6.2)	Mixed	44 (24.6)	NA	125 (69.8)	Mixed	10 (5.6)	NA	NA	NA	Time at first diagnosis	16 and 32 weeks following oneset of COVID19	112, 224	clinicial evaluated	Clinically evaluated	NA	NA	NA	NA	NA	NA	Chest pain / Arrhythmia
88	Boscolo-Rizzo	2021	Sequelae in adults at 12 months after mild-to-moderate coronavirus disease 2019 (COVID-19)	No	Italy	Europe	NA	3/1/2020-3/31/2020	Prospective cohort	PCR	All patients were initially home-isolated with mild-to-moderate symptoms. Patients were considered mildly symptomatic if they had less severe clinical symptoms with no evidence of pneumonia, not requiring hospitalization, and therefore considered suitable for being treated at home.	354 (71.4%) of the 496 eligible patients completed the baseline telephone interview administrated within 3 weeks after the first positive swab performed between 1st – 31st March 2020	304	304	0	COVID-related symptoms 12-months after the onset of mild-to-moderate disease	Median, range: 47 (18–76)	Adults (25-64)	185	Cardiovascular disease: 26 (8.6) Problems breathing: 67 (22) Chest pain: 67 (22)	NA	NA	At the base-line interview	Obesity: 36 (11.8) Cardiovascular disease: 26 (8.6) Chronic respiratory disease: 21 (6.9) Immunosuppression: 18 (5.9) Diabetes: 10 (3.3)	Outpatient	0	0	304 (100)	Mixed	NA	Mild-to-moderate: 304 (100)	Mild-to-moderate: 304 (100)	0 (0)	Time at first diagnosis	365	365	Self reported	Self-reported	12 months after the onset of disease	NA	NA	NA	NA	NA	Chest pain
89	Schultheiß	2022	The IL-1β, IL-6, and TNF cytokine triad is associated with post-acute sequelae of COVID-19	No	Germany	Europe	3/2020-7/2021	3/2020-7/2021	Prospective cohort	A positive PCR or antigen test	Using a digital epidemiology approach, we recruited 8,077 individuals to the cohort study for digital health research in Germany (DigiHero) to respond to a basic questionnaire followed by a PASC-focused survey and blood sampling.	Until October 2021, 8,077 individuals took part in the digital cohort study DigiHero in the city of Halle (Saale), Germany. The recruitment was conducted in two waves and included mailed invitation to all 129,733 households in Halle as well as promotion via media. Of these, 919 individuals reported prior positive SARS-CoV-2 testing in their households and were thus invited – along with their hous…	318	258	36	Post-acute sequelae of COVID-19 (PASC) is persistence of symptoms beyond 4 weeks.	Median (range): 51.2 (15-83)	Adults (25-64)	161 (62.4)	NA	NA	Mixed	196 (76.0)	NA	Mixed	8 (3.1)	NA	250 (96.9)	Mixed	15 (5.8)	Mild to moderate: 221 (85.7)	Mild to moderate: 221 (85.7)	22 (8.5)	After infection	>= 84	<28, 28-84, >=84	Self-reported	Self-reported	Not evaluated: 12 (4.7%) 0–4 weeks: 71 (27.5%) 4–12 weeks: 30 (11.6%) >12 weeks: 145 (56.2%)	NA	NA	NA	NA	No	Heart complaints
90	Li	2023	Age at SARS-CoV-2 infection and psychological and physical recovery among Chinese health care workers with severe COVID-19 at 28 months after discharge: A cohort study	No	China	Asia	6/2020-3/2021	6/2020-3/2021	Prospective cohort	PCR	The study population in this study were from “Rehabilitation Care Project for Medical Staff Infected with COVID-19”, a prospective cohort in China. The cohort was supported by the Chinese Academy of Engineering and Tencent Charity Foundation, and was designed to follow up the health consequences (including psychological and physical) of Chinese HCWs with COVID-19 after discharge, identify high-ri…	The HCWs with COVID-19 were included in the project through the information platform of “Rehabilitation Care Project for Medical Staff Infected with COVID-19” online. Between June 2020 and March 2021, 463 severe COVID-19 were included through the platform, and they were asked to participate in follow-up visits at 28 months after discharge) in Union Hospital (Tongji Medical College, Huazhong Unive…	271	271	0	NA	Median and IQR: 38.0 (31.5–48.0)	Adults (25-64)	219 (81)	NA	NA	No	NA	NA	Inpatient	NA	NA	NA	Severe	NA	NA	NA	NA	Time at first diagnosis	840	840	Self-reported	Self-reported	Assessed at 28 months	NA	NA	NA	NA	Yes	Palpitation
91	Munipalli	2023	Clinical differences in symptomology, characteristics, and risk factors in patients with post-acute sequelae of COVID-19: an experience from a tertiary-care academic center	No	US	America	NA	NA	Prospective cohort	PCR	This retrospective study included patients seen in the PASC Clinic at Mayo Clinic Florida with post-COVID-19 symptoms persisting greater than 28 days from acute infection. The patients had been interviewed by a physician and asked to self-report their symptoms to minimize the risk of bias.	This retrospective study included patients seen in the PASC Clinic at Mayo Clinic Florida with post-COVID-19 symptoms persisting greater than 28 days from acute infection. The patients had been interviewed by a physician and asked to self-report their symptoms to minimize the risk of bias.	132	132	0	Persisting greater than 28 days from acute infection	45	Adults (25-64)	81 (68.6)	NA	NA	Yes	NA	Hypertension Diabetes Asthma Obesity	Mixed	NA	NA	NA	Mixed	NA	NA	NA	NA	Time at first diagnosis	>=28	>=28	Self-reported	Self-reported	1 month after infection	NA	NA	NA	NA	Yes	Chest pain / Palpitation
92	O'Kelly	2022	Assessing the impact of COVID-19 at 1-year using the SF-12 questionnaire: Data from the Anticipate longitudinal cohort study	No	Ireland	Europe	6/2020-11/2020	6/2020-11/2020	Prospective cohort	PCR or clinical diagnosis	This is a single-centre prospective observational cohort study carried out in the Mater Misericordiae University Hospital, a 580- bed tertiary hospital and site of the national isolation unit in Ireland.	Patients were recruited from the post-COVID clinic managed by the Infectious Diseases Department, between June 2020 and November 2020. Patients were eligible if they had laboratoryconfirmed COVID-19 or in those with a clinical diagnosis of COVID19, which requires patients to have had symptoms of acute COVID19 including fevers, shortness of breath (SOB), cough, myalgia, anosmia, or other symptoms …	155	155	0	NA	43.1 (31-52)	Adults (25-64)	103 (67.7)	Hypertension Hyperchosterolemia Diabetes Coronary artery disease Atrial fibrillation Asthma	NA	Yes	NA	Hypertension Hyperchosterolemia Diabetes Coronary artery disease Atrial fibrillation Asthma	Mixed	NA	9 (5.8)	0	Mixed	NA	NA	NA	NA	Time at first diagnosis	365	365	Self-reported	Self-reported	3 months after infectoin	NA	NA	NA	NA	Yes	Chest pain
93	Maestrini	2021	Cardiac involvement in consecutive unselected hospitalized COVID-19 population: In-hospital evaluation and one-year follow-up	No	Italy	Europe	NA	NA	Prospective cohort	PCR	The Accident & Emergency Department (A&E) of “Sapienza” University of Rome - Policlinico “Umberto I", is an academic hospital currently dedicated to COVID-19 patients in Rome (Italy).	COVID-19 stable patients with mild symptoms or asymptomatic were discharged recommending home isolation and care. Based on the clinical assessment, confirmed COVID-19 patients were admitted to dedicated COVID intensive care unit (COVID-ICU) or to COVID inpatient ward. All patients underwent chest computed tomography (CT). All consecutive confirmed COVID-19 patients admitted to both COVID ICU and …	118	118	0	NA	Mean (IQR): 70.5 (56.2–80)	Senior (65+)	66	NA	NA	NA	At time of cardiovascular evaluation	Hypertension: 82 (53.9) Dyslipidemia: 34 (22.4) Cancer: 26 (17.1) Diabetes: 24 (15.8) Obesity: 22 (14.5)	Inpatient	108 (71.1)	44 (28.9)	0	Severe	0	0	0	152 (100)	Discharge from hospital	Mean, SD: 347 ± 10	Varied follow-up time	Clinician evaluted	Clinically evaluated	NA	NA	NA	NA	NA	NA	Palpitation / Chest pain / Cardiovascular complications
94	Venturelli	2021	Surviving COVID-19 in Bergamo province: a post-acute outpatient re-evaluation	Yes	Italy	Europe	NA	5/2/2020-7/31/2020	Prospective cohort	PCR and clinician diagnosed	A list of all patients discharged from the emergency department (ED) or admitted to the wards of the hospital, with any condition possibly related to severe acute respiratory syndrome-coronavirus-2 (SARS-CoV-2) infection, was obtained from the hospital electronic health records database.	All patients discharged from the emergency department (ED) or admitted to the wards of the hospital of ‘Papa Giovanni XXIII’ Hospital, the largest public hospital in the area up to July 31, 2020.	767	767	0	NA	63 (13.6)	Adults (25-64)	252	Hypertension: 169 (21.7) Coronary disease: 73 (9.5) Atrial fibrillation: 36 (4.7) Heart failure: 34 (4.4)	NA	NA	NA	Hypertension: 169 (21.7) Coronary disease: 73 (9.5) Diabetes: 57 (7.4) Atrial filbrillation: 36 (4.7) COPD: 36 (4.7)	Inpatient	701 (91.4)	66 (8.6)	NA	NA	NA	NA	NA	NA	Discharge from hospital	Median, IQR: 81 (66–106)	Varied follow-up time	Self reported	Self-reported	81 days (IQR 66-106) after discharge from ER orfrom the wards. a median of 105 days (IQR = 84–127) after the appearance of the first symptoms related to COVID-19.	NA	NA	NA	NA	NA	Myocarditis / Arrhythmia / Chest pain / Arrhythmia
95	Liang	2020	Three-month Follow-up Study of Survivors of Coronavirus Disease 2019 after Discharge.	No	China	Asia	NA	NA	Prospective cohort	PCR	This is a prospective observational follow-up study of survivors of COVID-19 who were discharged from Wuhan Union Hospital, Wuhan, China.	All patients enrolled in this study were confirmed by Nucleic acid testing (tested by reverse transcription PCR) of SARS-CoV-2 RNA in nasal/oropharyngeal swab samples and had met the criteria for discharge.	76	76	0	NA	41.3 (13.8)	Adults (25-64)	55	Hypertension: 5 (7) Cardiovascular Disease: 1 (1)	Corticosteroid prescription: 6 (8) Interferon prescription: 53 (70) Ribavarin prescription: 5 (7) Arbidol prescription: 58 (76) HFNC/NIMV: 2 (3)	NA	NA	Hypertension: 5 (7) Digstive system disease: 14 (18) Pulmonary disease: 11 (14) Diabetes: 3 (4) Thyroid disease: 2 (3)	Inpatient	NA	NA	NA	Mixed	NA	NA	69 (91)	5 (9)	Discharge from hospital	90	90	Interviewed using a standard questionnaire	Self-reported	NA	NA	NA	NA	NA	NA	Palpitation / Chest pain
96	Bellan	2021	Respiratory and Psychophysical Sequelae Among Patients With COVID-19 Four Months After Hospital Discharge	No	Italy	Europe	NA	3/1/2020-6/29/2020	Prospective cohort	Among 238 patients who agreed to participate, 232 participants (97.5%) had diagnosis of COVID-19 confirmed during their hospital stay by reverse-transcription– polymerase chain reaction (RT-PCR) of a nasopharyngeal swab; in 1 participants whose RT-PCR test was negative for SARS-CoV-2, the diagnosis was confirmed by bronchoalveolar lavage. The remaining 5 participants were diagnosed according to a…	We contacted 767 consecutive patients (or their caregivers) aged 18 years or older who were discharged between March 1 and June 29, 2020, from the Azienda Ospedaliero–Universitaria Maggiore della Carità university hospital in Novara, Italy, where they had been admitted for COVID-19. Patients were contacted by telephone, and telephone follow-up was performed 3 to 4 months after discharge.	We contacted 767 consecutive patients (or their caregivers) aged 18 years or older who were discharged between March 1 and June 29, 2020, from the Azienda Ospedaliero–Universitaria Maggiore della Carità university hospital in Novara, Italy, where they had been admitted for COVID-19. Patients were contacted by telephone, and telephone follow-up was performed 3 to 4 months after discharge.	238	238	0	NA	Median, IQR: 61 (50–71)	Adults (25-64)	96	Arterial hypertension: 98 (41.2) Ischemic cardiopathy: 22 (9.2) Atrial fiberillation: 17 (7.1) Other structural heart disease: 4 (1.7) Other arrhythmogenic heart disease: 6 (2.5) Stroke or transient ischemic attack: 10 (4.2) VTE: 6 (2.5) Chest pain: 2 (0.8)	NA	NA	At COVID-19 diagnosis	Hypertension: 98 (41.2) Diabetes: 36 (15.1) Obesity: 25 (10.5) Endocrinological disease: 26 (10.9) Active malignant neoplasm: 24 (10.1)	Inpatient	210 (88.2)	28 (11.8)	0	Severe	NA	0	0	238 (100)	Discharge from hospital	120	120	Self reported	Self-reported	4 months after discharge	NA	NA	NA	NA	NA	Chest pain
97	Lassen	2021	Recovery of cardiac function following COVID-19 - ECHOVID-19: a prospective longitudinal cohort study	No	Denmark	Europe	3/30/2020-6/3/2020	3/30/2020-6/3/2020	Case control	Positive SARS-CoV-2 PCR test	The ECHOVID-19 study is a prospective longitudinal study of consecutive hospitalized adults with COVID-19.8, 9 The study was designed to investigate cardiac involvement in COVID-19 and potential long-term cardiac sequelae following resolution of acute infection. A single team of investigators visited one to two of the eight inclusion sites (covering almost haft of the Danish population) each day …	The ECHOVID-19 study is a prospective longitudinal study of consecutive hospitalized adults with COVID-19.8, 9 The study was designed to investigate cardiac involvement in COVID-19 and potential long-term cardiac sequelae following resolution of acute infection. A single team of investigators visited one to two of the eight inclusion sites (covering almost haft of the Danish population) each day …	182	91	91	NA	62.5 ± 12.1	Adults (25-64)	75	Hypertension: 44 (48) Diabetes: 18 (20) Prevalent heart failure: 3 (3) Previous ischaemic heart disease: 7 (8)	NA	NA	NA	Hypertension: 44 (48) Prevalent heart failure: 3 (3) Previous ischaemic heart disease: 7 (8)	Inpatient	NA	17 (19)	NA	Mixed	NA	NA	NA	NA	Discharge from hospital	180	120	Clinician evaluated	Clinically evaluated	NA	NA	NA	NA	NA	NA	Abnormal ventricular function
98	Sechi	2021	Short-term cardiac outcome in survivors of COVID-19: a systematic study after hospital discharge	No	Italy	Europe	4/15/2020-5/15/2020	3/15/2020-5/15/2020	Prospective cohort	Positive SARS-CoV-2 PCR test	This observational study was conducted at the University Hospital-University of Udine, a quaternary acute care regional hospital serving an area of more than 700,000 people in northeast of Italy. We examined the cardiac structure and function by echocardiography in consecutive COVID-19 patients that attended the dedicated outpatient Clinic after hospital discharge, from April 15 to May 15, 2020. …	This observational study was conducted at the University Hospital-University of Udine, a quaternary acute care regional hospital serving an area of more than 700,000 people in northeast of Italy. We examined the cardiac structure and function by echocardiography in consecutive COVID-19 patients that attended the dedicated outpatient Clinic after hospital discharge, from April 15 to May 15, 2020. …	210	105	105	NA	56.7 (15.1) for mild to moderate 59.7 (11.9) for severe	Adults (25-64)	49	NA	NA	NA	NA	NA	Outpatient	NA	NA	NA	Mixed	NA	NA	NA	NA	Time at first diagnosis	Median (IQR): 41 (37-44)	Median (IQR): 41 (37-44)	Clinician evaluated	Clinically evaluated	NA	NA	NA	NA	NA	NA	Right bundle-branch block / Left bundle-branch block / Arrhythmia / Chest pain / Cardiac abnormalities
99	Wallis	2021	Risk factors for persistent abnormality on chest radiographs at 12-weeks post hospitalisation with PCR confirmed COVID-19	No	UK	Europe	3/20/2020-9/3/2020	3/20/2020-6/3/2020	Prospective cohort	PCR	Tis was a prospective observational cohort study in a single academic medical centre University Hospital Southampton NHS Foundation Trust (UHSFT) of all patients undergoing 12-week virtual follow up clinic between 23rd June and 1st September 2020 following hospital admission with symptomatic SARS-CoV-2 infection. Ethical approval [REC reference (20/HRA/2986)] was obtained as part of the REACT obs…	Consecutive patients were invited for clinic follow up by the clinical team and included all patients admitted to a Level 2 (High Dependency) or Intensive Care Facility (Level 3) at UHSFT between 20th March and 3rd June, all patients hospitalised between 1st May and 3rd June 2020, and patients admitted between 20th March and 29th April 2020 who had consented to participate in the CoV19POC researc…	101	101	0	NA	53	Adults (25-64)	47	Hypertension: 36 (36) Diabetes: 18 (19) Heart Diease: 8 (8)	NA	NA	NA	Not clearly specified in Table 1 Cannot distinguish comorbidity and symptoms	Inpatient	NA	NA	NA	NA	NA	NA	NA	NA	Hospital admission	84	84	Clinician evaluated	Clinically evaluated	NA	NA	NA	NA	NA	NA	Chest radiograph (CXR) abnormality
100	Imoto	2022	A cross‑sectional, multicenter survey of the prevalence and risk factors for Long COVID	No	Japan	Asia	1/1/2020-12/31/2020	1/1/2020-12/31/2020	Retrospective cohort	PCR	Tis study was conducted at Osaka Metropolitan University Hospital, Osaka City Juso Hospital, Hanwa, Te Second Hospital, Ohno Memorial Hospital, and Bell and General Hospital. All hospitals are medical institutions in Osaka, Japan.	All patients diagnosed with SARS-CoV-2 infection (using polymerase chain reaction [PCR], a rapid antigen test, or loop-mediated isothermal amplifcation [LAMP]) or hospitalized with COVID-19 at each hospital between January 1, 2020 and December 31, 2020, were invited to participate (N=1150). Teir participation was confrmed over the telephone. Patients who did not or could not agree to participate,…	285	285	0	NA	60 (46-76)	Adults (25-64)	122 (42.8)	Hypertension: 84 (29.5) DIabetes: 51 (17.9) Dyslipidemia: 43 (15.1) Chronic heart disease: 13 (4.6)	NA	NA	NA	Hypertension: 84 (29.5) DIabetes: 51 (17.9) Dyslipidemia: 43 (15.1) Chronic heart disease: 13 (4.6)	Mixed	NA	NA	NA	Mixed	6 (2.1)	64 (22.5)	192 (67.4)	22 (7.2)	Time at first diagnosis	365	Varied follow-up time	ICD codes	Clinically evaluated	12 months after infection	NA	NA	NA	NA	Yes	Chest pain
101	Ramakrishnan	2021	Prolonged Symptoms After COVID-19 Infection in Outpatients	No	USA	America	NA	4/3/2020-5/16/2020	Retrospective cohort	PCR	The Emory Acute Respiratory Clinic (ARC) was initiated in April 2020 by the Divisions of General Internal Medicine and Infectious Diseases for patients with confirmed or suspected COVID-19. The ARC was created following recognition that local case rates in the Atlanta metropolitan area were rapidly increasing and an outpatient facility was urgently needed to decompress the demand on emergency dep…	The Emory Acute Respiratory Clinic (ARC) was initiated in April 2020 by the Divisions of General Internal Medicine and Infectious Diseases for patients with confirmed or suspected COVID-19. The ARC was created following recognition that local case rates in the Atlanta metropolitan area were rapidly increasing and an outpatient facility was urgently needed to decompress the demand on emergency dep…	107	107	0	NA	Median, IQR: 55 (24-89)	Adults (25-64)	81	Hypertension: 42 (39.3)	NA	NA	NA	Hypertension: 42 (39.3) Diabetes: 22 (20.6) Obesity: 29 (27.1) Asthma: 23 (21.5)	Mixed	7 (5.5)	15 (11.8)	105 (82.7)	Mixed	NA	NA	NA	NA	Symptom onset	>=28	>=28	Self reported	Self-reported	NA	NA	NA	NA	NA	NA	Chest tightness
102	Tawfik	2021	Post-COVID-19 Syndrome in Egyptian Healthcare Staff: Highlighting the Carers Sufferings.	No	Egypt	Africa	NA	NA	Retrospective cohort	PCR	The study aimed to detect post-COVID-19 syndrome in healthcare staff, the carers in this pandemic. Data were collected regarding age, medical diseases, presenting symptoms of COVID-19, stage of disease, medications received and occurrence of serious thrombotic complications including myocardial infarction, pulmonary infarctions, and cerebrovascular strokes.	A retrospective cohort study recruiting 120 healthcare workers (physicians, nurses, dentists, and pharmacists) working in Ain-Shams University and Ministry of health and population hospitals who had been infected with COVID-19 virus at least 3 months ago.	120	120	0	As there is no consensus definition about timing of post-covid symptoms, we followed Greenhalgh and colleagues who defined post-acute COVID-19 as those symptoms extending beyond three weeks from their onset and chronic COVID-19 refers to those extending beyond 12 weeks. Therefore symptoms 1 month and more than 3 months after infection were recorded and whether these symptoms needed medical treatm…	33.7 (7.3）	Adults (25-64)	70	Hypertension: 8 (6.7)	Antiviral treatment: 19 (15.8)	NA	NA	Hypertension: 8 (6.7) Diabetes: 5 (4) Cardiac disease: 3 (2.5) Hypothyroidsim: 4 (3.3) Asthma: 9 (7.5)	Mixed	18 (15)	NA	102 (85)	Mixed	NA	74 (61.7)	34 (28.3)	12 (10)	Discharge from hospital	>=120	30, >=120	Self reported	Self-reported	After 1 month and 3 months	NA	NA	NA	NA	NA	Chest pain
103	Hall	2021	Identifying patients at risk of post-discharge complications related to COVID-19 infection.	No	UK	Europe	NA	x/x/x-5/1/2020	Prospective cohort	PCR	As the early Guy’s and St Thomas’ Hospital patients diagnosed with COVID-19 were being discharged, a post-COVID clinic was established to address the unmet needs of those with persistent symptoms. All patients attending the Hospital with either a positive PCR for COVID-19 or a negative PCR but a clinicalradiological diagnosis were telephoned 4 weeks after discharge. Those with persistent symptoms…	As the early Guy’s and St Thomas’ Hospital patients diagnosed with COVID-19 were being discharged, a post-COVID clinic was established to address the unmet needs of those with persistent symptoms. All patients attending the Hospital with either a positive PCR for COVID-19 or a negative PCR but a clinicalradiological diagnosis were telephoned 4 weeks after discharge. Those with persistent symptoms…	200	200	0	NA	54.8 (15.0)	Adults (25-64)	77	Hypertension: 72 (36.0)	NA	NA	NA	Obesity: 72 (36.0) Diabetes: 55 (27.5) Hypertension: 72 (36.0) COPD: 4 (2.0)	Mixed	123 (61.5)	77 (38.5)	0 (0)	Mixed	NA	NA	NA	NA	Discharge from hospital	42	28-42	Clinician evaluted	Clinically evaluated	NA	NA	NA	NA	NA	NA	Cardiac cause of breathlessness
104	Cortés-Telles	2021	Pulmonary function and functional capacity in COVID-19 survivors with persistent dyspnoea	No	Mexico	America	NA	NA	Prospective cohort	Positive SARS-CoV-2 PCR test	Hospital Regional de Alta Especialidad de la Peninsula de Yucatan	Non-critically ill patients from Hospital Regional de Alta Especialidad de la Peninsula de Yucatan who tested positive for SARS-CoV-2 based on real-time reverse transcriptase polymerase chain reaction on nasal swabs were identified from hospital records and subsequently contacted to participate.	186	186	0	NA	47 ± 13	Adults (25-64)	61	NA	NA	NA	NA	Obesity: 52 (28.0) Hypertension: 20 (10.8) Diabetes: 16 (8.6) Other: 8 (4.3)	Unknown	NA	NA	NA	Mixed	NA	51 (27.4)	26 (14.0)	109 (58.6)	After acute disease	90	Varied follow-up time	Self-reported	Self-reported	NA	NA	NA	NA	NA	NA	Chest pain
105	Meije	2021	Long-term outcomes of patients following hospitalization for COVID-19: a prospective observational study	No	Spain	Europe	3/1/2020-5/31/2020	NA	Prospective cohort	PCR	This observational prospective study was conducted at the Hospital de Barcelona-SCIAS, a 250-bed co-operative non-profit private tertiary care general hospital in Barcelona, Spain	Patients who were discharged after hospitalization for COVID19 were selected for follow up, divided into two subcohorts: in the first, all those seen at face-to-face facility visits, and in the second, those who were also followed up by telephone.	302	302	0	NA	68.8 (12.7)	Senior (65+)	130	Hypertension: 137 (45.4) Cardiovascular disease: 32 (10.69)	NA	NA	NA	Hypertension: 137 (45.4) Overweight: 149 (49.3) Obesity: 41 (13.6) Dyslipidaemia: 117 (38.7) Metabolic syndrom: 64 (21.2)	Inpatient	NA	NA	NA	Mixed	NA	NA	NA	NA	Discharge from hospital	210	210	First at an outpatient facility and subsequently by telephone.	Self-reported	NA	NA	NA	NA	NA	NA	Chest pain
106	Saldias Penafiel	2020	Clinical features and predictors of severity in 1022 adults with COVID-19	No	Chile	America	NA	4/1/2020-5/31/2020	Prospective cohort	PCR	Descriptive prospective study of ambulatory and hospitalized adult patients with confirmed COVID-19 attended between April 1 and May 31, 2020. Clinical features, chronic comorbidities and demographic data were recorded, and patients were followed for two months as outpatients	Descriptive prospective study of ambulatory and hospitalized adult patients with confirmed COVID-19 attended between April 1 and May 31, 2020. Clinical features, chronic comorbidities and demographic data were recorded, and patients were followed for two months as outpatients	1022	1022	0	NA	40.6 (14.1)	Adults (25-64)	515	Heart disease: 20 (2.0) Hypertension: 128 (12.5) Chest pain: 53 (5.2)	NA	NA	During hospital stay and/or follow-up period	Hypertension: 128 (12.5) Hypothyroidism: 67 (6.6) Chronic respiratory disease: 65 (6.3) Diabetes: 46 (4.5) Obesity: 36 (3.5)	Mixed	88 (8.6)	23 (2.3)	911 (89.1)	Mixed	108 (10.6)	NA	NA	NA	Discharge from hospital	70	28-42, 56-70	Self reported	Self-reported	NA	NA	NA	NA	NA	NA	Chest pain
107	Garrigues	2020	Post-discharge persistent symptoms and health-related quality of life after hospitalization for COVID-19	No	France	Europe	Patient identification period: 3/15/2020-4/14/2020	3/15/2020-4/14/2020	Prospective cohort	Positive SARS-CoV-2 RT-PCR on nasal swabs, and/or typical abnormalities on chest computed tomography.	A single-centre study assessing post-discharge persistent symptoms and HRQoL of patients hospitalized in our COVID-19 ward unit more than 100 days after their admission.	Patients hospitalized in a COVID-19 ward unit more than 100 days after their admission	120	120	0	NA	63.2 ± 15.7	Adults (25-64)	45	NA	NA	NA	NA	Diabetes: 26 (21.7)Hypertension: 56 (46.7) Body mass index (kg/m²): <25: 35 (29.2) ≥25: 57 (47.5) Missing: 28 (23.3)	Inpatient	96 (80)	24 (20)	0	NA	NA	NA	NA	NA	Discharge from hospital	Mean, SD: 110.9 ± 11.1	Varied follow-up time	Telephone Interview	Self-reported	Assessed at 110.9 days after their admission for COVID-19	NA	NA	NA	NA	NA	Chest pain
108	Bell	2021	Post-acute sequelae of COVID-19 in a non-hospitalized cohort: results from the Arizona CoVHOR	No	US	America	5/28/2020-2/24/2021	NA	Prospective cohort	Positive SARS-CoV-2 PCR test or antigen test	CoVHORT, a prospective cohort study aimed to investigate the impacts of the SARS-Cov-2 pandemic among Arizona residents	Targeted recruitment into CoVHORT occurs through multiple routes including enrollment of confirmed COVID-19 participants occurred via case investigations for Arizona health departments conducted by The University of Arizona’s Student Aid for Field Epidemiology Response program	303	121	0	Experiencing at least one symptom 30 days or longer	43.6 (16.6)	Adults (25-64)	212	NA	NA	NA	Self-reported pre-existing chronic conditions	Seasonal allergies: 127 (41.9) Asthma:48 (15.8) Hypertension:45 (14.9)	Outpatient	NA	NA	303 (100)	Mixed	NA	NA	NA	NA	Time at first diagnosis	Median, range: 61 (30–250)	Varied follow-up time	Self-reported	Self-reported	NA	NA	NA	NA	NA	NA	Tachycardia / Hypertension / Chest pain
109	Ladlow	2023	Exercise tolerance, fatigue, mental health, and employment status at 5 and 12 months following COVID-19 illness in a physically trained population	No	UK	Europe	7/2020-7/2021	7/2020-7/2021	Prospective cohort	PCR	This is a prospective observational cohort study, ethically approved by the UK Ministry of Defense research ethic committee in July 2020. Assessments, including cardiopulmonary exercise testing (CPET), functional tests, spirometry, and patient-reported outcome measures (PROMs), were performed during a 2-day visit to Defence Medical Rehabilitation Centre (DMRC) Stanford Hall.	Eighty-eight participants attended baseline and 12-mo follow-up assessments and had their data analyzed; hospitalized-symptomatic (n = 25 adults); hospitalized-recovered (n = 6); community-symptomatic (n = 28); community recovered (n = 12); and control (n = 17).	88	71	17	NA	44	Adults (25-64)	NA	NA	NA	No	NA	NA	Mixed	NA	NA	NA	Mixed	NA	NA	NA	NA	Time at first diagnosis	436	159, 345	Self-reported	Self-reported	Assessed at 6 and 12 months	NA	NA	NA	NA	Yes	Chest pain
110	Leth	2021	Persistent Symptoms in Patients Recovering From COVID-19 in Denmark.	No	Denmark	Europe	3/11/2020-3/15/2020	3/11/2020-3/15/2020	Prospective cohort	PCR	Patients eligible for inclusion were hospitalized at Aarhus University Hospital, Denmark. Aarhus University Hospital has a catchment area of 300 000 citizens and has ~850 beds. The Department of Infectious Diseases has 22 beds and an outgoing consultant function at the hospital. All patients suspected of COVID-19 are admitted via the emergency department for clinical evaluation and transferred to…	Patients eligible for inclusion were hospitalized at Aarhus University Hospital, Denmark. Aarhus University Hospital has a catchment area of 300 000 citizens and has ~850 beds. The Department of Infectious Diseases has 22 beds and an outgoing consultant function at the hospital. All patients suspected of COVID-19 are admitted via the emergency department for clinical evaluation and transferred to…	49	49	0	NA	Mean, IQR: 58 (48, 73)	Adults (25-64)	28	Hypertension: 14 (29) Coronary heart disease: 5 (10)	NA	NA	NA	Hypertension: 14 (29) Cancer: 6 (12) Coronary heart disease: 5 (10) Asthma: 4 (8) COPD: 4 (8)	Inpatient	NA	NA	NA	Mixed	NA	NA	NA	NA	Discharge from hospital	84	42, 84	Telephone interview	Self-reported	NA	NA	NA	NA	NA	NA	Chest pain
111	Sanil	2021	Echocardiographic Indicators Associated with Adverse Clinical Course and Cardiac Sequelae in Multisystem Inflammatory Syndrome in Children with Coronavirus Disease 2019	No	US	America	3/2020-1/2021		Prospective cohort	PCR	This was an observational cohort study of 54 children admitted to Children’s Hospital of Michigan who met the Centers for Disease Control and Prevention case definition of MIS-C between March 2020 and January 2021.	This was an observational cohort study of 54 children admitted to Children’s Hospital of Michigan who met the Centers for Disease Control and Prevention case definition of MIS-C between March 2020 and January 2021.	54	54	0	3 wks and 10 wks follow up	6.8 (4.4)	Children (0-14)	29	NA	NA	NA	NA	Reported the proportion of comorbidities but did not specify symptoms	Inpatient	NA	19 (35.65)	NA	NA	NA	NA	NA	NA	Time at first diagnosis	70	21, 70	Clinician evaluated	Clinically evaluated	NA	NA	NA	NA	NA	NA	Abnormal ventricular function / Pericardial effusion / Tricuspid valve regurgitation / Coronary disease
112	Raman	2021	Medium-term effects of SARS-CoV-2 infection on multiple vital organs, exercise capacity, cognition, quality of life and mental health, post-hospital discharge	No	UK	Europe	NA	3/14/2020-5/25/2020	Prospective cohort	PCR	Fifty-eight patients with moderate to severe laboratory-confirmed (SARS-CoV-2 polymerase chain reaction positive) COVID-19, admitted for treatment at the Oxford University Hospitals National Health Service Foundation Trust between 14th March _x0001_ 25th May 2020, and 30 uninfected controls (SARS-CoV-2 immunoglobulin negative and asymptomatic) group-matched for age, sex, body mass index (BMI) and…	Fifty-eight patients with moderate to severe laboratory-confirmed (SARS-CoV-2 polymerase chain reaction positive) COVID-19, admitted for treatment at the Oxford University Hospitals National Health Service Foundation Trust between 14th March _x0001_ 25th May 2020, and 30 uninfected controls (SARS-CoV-2 immunoglobulin negative and asymptomatic) group-matched for age, sex, body mass index (BMI) and…	88	58	30	NA	55.4 (13.2)	Adults (25-64)	24	Hypertension: 22 (37.9) Coronary artery disease: 2 (3.4) Cerebrovascular Disease: 1 (1.7)	Antibiotics: 57 (98.3) Antivirals: 4 (6.9) Steroids: 16 (27.6)	NA	At admission	Hypertension: 31 (35.2) Asthma: 26 (29.5) Type 2 Diabetes: 11 (12.5) Previous cancer: 5 (5.7) Depression: 4 (4.5)	Inpatient	37 (63.8)	21 (36.2)	0	Mixed	NA	NA	NA	NA	Time at first diagnosis	90	Varied follow-up time	Self-reported	Self-reported	NA	NA	NA	NA	NA	NA	Chest pain
113	Jimeno-Almazán	2021	Chronotropic Incompetence in Non-Hospitalized Patients with Post-COVID-19 Syndrome	No	Spain	Europe	Patient enrollment period: 2/1/2020-4/15/2020	2/1/2020-4/15/2020	Cross-sectional	PCR or antigenic rapid tests	RECOVE cohort including non-hospitalized post-COVID-19 patients (NCT04718506)	Participants were recruited for the study after they expressed interest on the registration website. Participants originally learnt about the study through advertisements on social media or via recommendations from clinicians—mainly general practitioners and infectious diseases consultants. Thirty-two individuals fit the eligibility criteria including a diagnosis of SARS-CoV2 using real-time reve…	32	32	0	Post-COVID-19 condition (i.e., still presenting a chronic symptomatic phase lasting >90 days since debut of symptoms that lasted for at least 2 months and cannot be explained by an alternative diagnosis)	44.7 ± 10.9	Adults (25-64)	22	NA	NA	NA	At recuritment	Psychiatric conditions: 12 (37.5) Asthma: 5 (15.6) Hypertension: 2 (6.3) Structural heart disease: 2 (6.3) COPD: 1 (3.1) Diabetes: 1 (3.1)	Outpatient	0	0	32 (100)	Mild	0	32 (100)	NA	NA	Symptom onset	>90	>90	Clinician evaluated	Clinically evaluated	NA	NA	NA	NA	NA	NA	Chest pain / Chronotropic incompetence
114	Cirulli	2020	Long-term COVID-19 symptoms in a large unselected population	Yes	US	America	4/1/2020-10/x/2020	NA	Prospective cohort	Self-reported positive COVID-19 test	Helix DNA Discovery Project and Healthy Nevada Project	Participants in the Helix DNA Discovery Project and the Healthy Nevada Project who completed periodic longitudinal questionnaires about self-reported COVID-19 symptoms and duration every 4-6 weeks. These are unselected Helix customers and patients from Northern Nevada (Renown Health, Reno, Nevada) who consented to research involving their electronic medical records.	21359	357	5,497 SARS-CoV-2-negative controls 19,095 non-tested individuals	A set of 32 long-term symptoms, defined as symptoms that lasted longer than 30 days, with initial onset occurring since the start of the pandemic. These symptoms included most of the same symptoms queried above but added symptoms that have been reported in long-haul COVID-19 patients, such as heart palpitations and memory loss.	All study cohort: Median, IQR: 56 (18-89+)	Adults (25-64)	14407	NA	NA	NA	NA	NA	Mixed	9 (2.5)	0 (0)	348 (97.4)	Mixed	NA	348 (97.4)	NA	9 (2.5)	Symptom onset	300	300	Self-reported	Self-reported	30 days: 13 60 days: 15 90 days: 13	NA	NA	NA	NA	NA	Chest pain / Heart failure / Myocarditis / Myocardial injury / Stroke
115	Bliddal	2021	Acute and persistent symptoms in non-hospitalized PCR-confirmed COVID-19 patients	No	Denmark	Europe	Invitations were sent to participants via e-Boks between 6/24/2020- 8/15/2020. Interested participants could contact a call center between 7/27/2020-8/28/2020 to receive oral information on the project and provide oral consent prior to receiving a digital link for written consent. The last questionnaire was received digitally by 10/31/2020	7/27/2020-8/28/2020	Cross-sectional	PCR	Non-hospitalized participants identified via the Danish Civil Registration System with a SARS-CoV-2-positive PCR-test and available biobank samples	All individuals in the Danish Civil Registration System with a PCR-confirmed positive test for SARS-CoV-2 and an available biobank sample for genetic analyses with no history of hospitalization due to COVID-19 were eligible for this study.	445	445	0	NA	Women: 45.6 (16.1) Men: 48.7 (16.7)	Adults (25-64)	254	NA	NA	NA	NA	NA	Outpatient	0	0	445(100)	NA	151 (34)	Unknown	Unknown	NA	Symptom onset	Median, IQR: 90 (33-163)	Varied follow-up time	Self-reported	Self-reported	NA	NA	NA	NA	NA	NA	Chest pain
116	Armange	2021	Prevalence and characteristics of persistent symptoms after non-severe COVID-19: a prospective cohort study	No	France	Europe	3/3/2020-6/23/2020	3/3/2020-6/23/2020	Prospective cohort	Presented symptoms suggestive of COVID-19 associated with either a positive SARS-CoV-2 RT-PCR from a nasopharyngeal swab and/or close contact with biologically proven case(s)	Rennes University Hospital, a tertiary-care hospital that serves as a referral center for COVID-19 in western France (population catchment area, 1.8 million inhabitants).	Adults outpatients diagnosed with COVID-19 in the infectious diseases ambulatory unit at the Rennes University Hospital, a tertiary-care hospital, who presented symptoms suggestive of COVID-19 associated with either a positive SARS-CoV-2 RT-PCR froma nasopharyngeal swab and/or close contact with biologically proven case(s) and who consented to participate in the study.	311	311	0	NA	Median, IQR: 39 (29–51)	Adults (25-64)	187	NA	NA	NA	NA	Active smoking: 25 (8.0) Chronic respiratory disease: 25 (8.0) Chronic heart disease: 14 (4.5)	Outpatient	311 (100)	NA	311 (100)	NA	NA	NA	NA	NA	Time at first diagnosis	42	42	Self-reported	Self-reported	NA	NA	NA	NA	NA	NA	Chest pain
117	Mahmud	2021	Post-COVID-19 syndrome among symptomatic COVID-19 patients: A prospective cohort study in a tertiary care center of Bangladesh.	No	Bangladesh	Asia	6/1/2020-8/10/2020	NA	Prospective cohort	PCR	This single-center prospective cohort study was performed to determine the extent of postCOVID-19 symptoms along with its risk factors in patients with COVID-19. The study was conducted in the COVID-19 unit of Dhaka Medical College Hospital from June 01, 2020 to August 10, 2020.	Patients with COVID-19 presented to the triage and inpatient department of Dhaka Medical College were screened for the study. The recruitment was limited to patients aged >18 years with confirmed SARS-CoV-2 positivity on RT-PCR. Asymptomatic or critical COVID-19 cases and patients unwilling to participate were excluded from the study.	355	355	0	NA	39.8 (13.4)	Adults (25-64)	148	Hypertension: 97 (27.3)	NA	NA	NA	Hypertension: 54 (15.2) Diabetes: 49 (13.8)	Inpatient	NA	NA	NA	Mixed	NA	NA	NA	NA	Time at recovery	>=30	Varied follow-up time	Telephone interview	Self-reported	NA	NA	NA	NA	NA	NA	Chest pain / Arrhythmia
118	deGraaf	2021	Short-term outpatient follow-up of COVID-19 patients: A multidisciplinary approach	No	Netherlands	Europe	3/23/2020-6/23/2020	3/23/2020-6/23/2020	Prospective cohort	Positive SARS-CoV-2 PCR test	A 6 weeks follow-up study after discharge was conducted to investigate the prognosis of patients surviving COVID-19 who had been admitted for their illness. Patients admitted with PCR-confirmed SARS-CoV-2 infection between March 23rd and June 23rd 2020 were planned for the outpatient clinic after hospital discharge. All adult patients (_x0001_ 18 years) who are living in the Leiden area were elig…	A 6 weeks follow-up study after discharge was conducted to investigate the prognosis of patients surviving COVID-19 who had been admitted for their illness. Patients admitted with PCR-confirmed SARS-CoV-2 infection between March 23rd and June 23rd 2020 were planned for the outpatient clinic after hospital discharge. All adult patients (_x0001_ 18 years) who are living in the Leiden area were elig…	81	81	0	NA	60.8 (13)	Adults (25-64)	30	Cardiovascular disease: 23 (28) Heart failure: 1 (1) Atrial fibrillation: 4 (5) Valvular heart disease: 5 (6) Myocardial infarction: 3 (4) Hypertension: 28 (34)	Remdesivir: 23 (28) (Hydroxy)chloroquin: 48 (59) Steroids: 3 (4)	NA	NA	NA	Inpatient	NA	NA	NA	Mixed	NA	NA	NA	NA	Discharge from hospital	180	180	Clinicial evaluated	Clinically evaluated	NA	NA	NA	NA	NA	NA	Chest pain / Arrhythmia
119	Salmon-Ceron	2021	Clinical, virological and imaging profile in patients with Persistent or Resurgent forms of COVID-19: a cross-sectional study.	No	France	Europe	5/1/2020-unkown	5/1/2020-unkown	Cross-sectional	Either PCR or SARS-CoV-2 serology	We established in May 2020, in COCHIN HOTEL DIEU Hospital of Paris, an out-patient clinic for adult patients with persistent and/or recurrent symptoms after a confirmed COVID-19 and performed a cross-sectional monocenter survey on consecutive patients presenting:	We established in May 2020, in COCHIN HOTEL DIEU Hospital of Paris, an out-patient clinic for adult patients with persistent and/or recurrent symptoms after a confirmed COVID-19 and performed a cross-sectional monocenter survey on consecutive patients presenting:	70	70	0	> 2 months after the first day of the initial episode	Mean, IQR: 45 (36-51)	Adults (25-64)	55	NA	NA	NA	NA	NA	Mixed	6 (8.6)	NA	64 (91.4)	Mixed	NA	NA	NA	NA	After acute disease	>=60	>=60	Self reported	Self-reported	NA	NA	NA	NA	NA	NA	Palpitations / Chest pain
120	Ares-Blanco	2021	SARS-CoV-2 pneumonia follow-up and long COVID in primary care: A retrospective observational study in Madrid city	No	Spain	Europe	4/2020-9/2020	3/10/2020-4/7/2020	Retrospective cohort	RCP or symptoms compatible with COVID-19	A retrospective observational study was conducted in a primary health care centre (PHCC) named Federica Montseny PHCC located in Madrid (Spain). Medical records were obtained from the electronic health records of 14 GPs, who provide medical care to 19,061 patients. The PHCC provided care to 21814 population, from whom 1,023 patients were diagnose from COVID-19 (confirmed by RCP or symptoms compat…	A retrospective observational study was conducted in a primary health care centre (PHCC) named Federica Montseny PHCC located in Madrid (Spain). Medical records were obtained from the electronic health records of 14 GPs, who provide medical care to 19,061 patients. The PHCC provided care to 21814 population, from whom 1,023 patients were diagnose from COVID-19 (confirmed by RCP or symptoms compat…	155	155	0	NA	58.8 years (SD 16.7)	Adults (25-64)	80	NA	NA	NA	NA	Overweight: 83 (53.8) Hypertension: 71 (45.8) Dyslipidaemia: 60 (38.7) Type II Diabetes: 29 (18.7) Asthma: 20 (12.9)	Mixed	NA	NA	NA	Mixed	NA	NA	NA	NA	Time at first diagnosis	180	180	Clinician evaluated	Clinically evaluated	NA	NA	NA	NA	NA	NA	Chest pain / Arrhythmia
121	Santis	2020	Clinical and immunoserological status 12 weeks after infection with COVID-19: prospective observational study	Yes	Spain	Europe	NA	3/14/2020-4/15/2020	Prospective cohort	PCR	This prospective, observational, single-centre study included the first patients seen at the 51 outpatients’ office 12 weeks after acute SARS-CoV-2 infection diagnosed and who were discharged after hospital admission or been seen at the emergency serivce.	This prospective, observational, single-centre study included the first patients seen at the 51 outpatients’ office 12 weeks after acute SARS-CoV-2 infection diagnosed and who were discharged after hospital admission or been seen at the emergency serivce.	108	108	0	NA	55.5 (15.4)	Adults (25-64)	60	NA	86 (79.6) had treatment during acute phase. Patients was considered to have received specific treatment for COVID-19 if any of the following drugs were given for at least 24 hours: lopinavir/ritonavir, hydroxychloroquine or chloroquine (with or without azithromycin), tocilizumab, anakinra and steroids.	NA	NA	NA	Inpatient	104 (96.3)	4 (3.7)	0 (0)	Mixed	26 (24.1)	64 (59.3)	0 (0)	44 (40.7)	After acute disease	84	84	Self reported	Self-reported	NA	NA	NA	NA	NA	NA	Chest pain / Arrhythmia
122	Darcis	2021	Long-term clinical follow-up of patients suffering from moderate-to-severe COVID-19 infection: a monocentric prospective observational cohort study	No	Belgium	Europe	Patients discharged between 3/2/2020-10/1/2020	Patients discharged between 3/2/2020-10/1/2020	Prospective cohort	NA	University Hospital of Liège, Belgium	Patients admitted to the University Hospital of Liège with moderate-to-severe confirmed COVID-19, discharged between 2 March and 1 October 2020, were recruited prospectively.	199	199	0	Signs and symptoms that develop during or after an infection consistent with COVID-19 which continue for more than 12 weeks and are not explained by an alternative diagnosis	60.5 ± 13.9	Adults (25-64)	73	NA	NA	NA	NA	Hypertension: 87 (44.4) Obesity: 72 (36.4) Diabetes: 71 (36.2) Cardiovascular disease: 42 (25.6) Chronic pulmonary disease: 41(20.6)	Inpatient	147 (73.9)	52 (26.1)	0	Mixed	0	0	Moderate to severe: 199 (100)	Moderate to severe: 199 (100)	Discharge from hospital	180	90, 180	Self-reported	Self-reported	Assessed at 1 month, 3 month and 6 month	NA	NA	NA	NA	NA	Chest pain
123	Doležalová	2022	The respiratory consequences of COVID-19 lasted for a median of 4 months in a cohort of children aged 2-18 years of age	No	Europe	Europe	1/6/2021-6/30/2021	1/6/2021-6/30/2021	Prospective cohort	PCR	This prospective, national observational study focused on centres for paediatric pulmonology that covered all the regions of the Czech Republic. Four centres of paediatric pulmonology in Prague partici- pated in this study, together with one centre in each of the 7 regions outside the capital.	From 6 January to 30 June 2021, 11 paediatric pulmonologists enrolled all children aged 2–18 years with persistent respiratory symptoms after COVID-19. The patients had all been re- ferred by paediatricians working in inpatient or outpatient settings	39	39	0	12 weeks	Median with IQR: 13.5 (8-15)	Children (0-14)	22 (56.4)	NA	NA	NA	NA	NA	Mixed	1 (2.6)	0	38 (97.4)	Mild	NA	39 (100)	NA	NA	Discharge from hospital	180	Varied follow-up time points	Clinician evaluated	Clinically evaluated	NA	NA	NA	NA	NA	No	Chest pain
124	Daher	2020	Follow up of patients with severe coronavirus disease 2019 (COVID-19): Pulmonary and extrapulmonary disease sequelae	No	Germany	Europe	2/2020-5/2020	NA	Prospective cohort	Positive SARS-CoV-2 PCR test	The present prospective study included 33 consecutive patients who had been hospitalized due to COVID-19 confirmed by reverse-transcriptase–polymerase-chain-reaction (RT-PCR) in a respiratory tract sample. All patients were admitted to the isolation ward between February and May 2020. Only symptomatic patients with severe disease needing hospitalization were included. We excluded patients with Ac…	The present prospective study included 33 consecutive patients who had been hospitalized due to COVID-19 confirmed by reverse-transcriptase–polymerase-chain-reaction (RT-PCR) in a respiratory tract sample. All patients were admitted to the isolation ward between February and May 2020. Only symptomatic patients with severe disease needing hospitalization were included. We excluded patients with Ac…	33	33	0	NA	64 (3)	Adults (25-64)	11	Hypertension: 19 (59) Heart faliure: 3 (9)	NA	NA	NA	Hypertension:19 (59) Chornic kidney disease: 7 (22) Diabetes: 8 (25) Coronary artery disease: 6 (19) Bronchial asthma: 4 (13)	Inpatient	NA	NA	NA	Severe	NA	NA	NA	100	Discharge from hospital	180	180	Clinicial evaluated	Clinically evaluated	NA	NA	NA	NA	NA	NA	Chest pain
125	Myhre	2021	Cardiac pathology 6 months after hospitalization for COVID-19 and association with the acute disease severity	No	Norway	Europe	3/18/2020-5/4/2020	3/18/2020-5/4/2020	Prospective cohort	Lab confirmed positive SARS-CoV-2	Akershus University Hospital in Norway	All patients with a positive test for SARS-CoV2 admitted to Akershus University Hospital.	58	58	0	NA	Median (Q1-Q3): 56 (50-70)	Adults (25-64)	24	NA	NA	NA	Recorded from the electronic medical records and after interviewing the patients at discretion of the treating physicians.	Obesity: 14 (24) Hypertension: 12 (21) Diabetes Mellitus: 6 (11) Cardiovascular disease: 5 (9) Chronic pulomnary disease: 4 (7)	Inpatient	47 (81)	11 (19)	0	Mixed	0	0	Moderate-to-severe: 58 (100)	Moderate-to-severe: 58 (100)	Hospital admission	Median, IQR: 175 (105-217)	Varied follow-up time	Clinician evaluted	Clinically evaluated	6 months after hospitalization for COVID-19	NA	NA	NA	NA	NA	Cardiac pathology
126	Fink	2021	Persistent symptoms and decreased health-related quality of life after symptomatic pediatric COVID-19: A prospective study in a Latin American tertiary hospital	No	Brazil	America	4/11/2020-8/10/2021	4/11/2020-8/10/2021	Prospective cohort	Positive SARS-CoV-2 PCR test	Between April 11, 2020, and August 10, 2021, 151 symptomatic and asymptomatic pediatric COVID-19 survivors with laboratory-confirmed COVID-19 were invited to participate. Of these, 95 pediatric patients with COVID-19 agreed to participate in this study, and 42 were excluded (n=27, o8 years; n=11, asymptomatic pediatric COVID-19; n=2, severe cognitive dysfunction; and n=2, incomplete PedsQL data).…	Between April 11, 2020, and August 10, 2021, 151 symptomatic and asymptomatic pediatric COVID-19 survivors with laboratory-confirmed COVID-19 were invited to participate. Of these, 95 pediatric patients with COVID-19 agreed to participate in this study, and 42 were excluded (n=27, o8 years; n=11, asymptomatic pediatric COVID-19; n=2, severe cognitive dysfunction; and n=2, incomplete PedsQL data).…	53	53	52	Median duration 4.4 months	14.65	Children (0-14)	31	Arterial hypertension: 2 (4)	NA	NA	NA	Immunosuppressive conditions: 44 (83) Autoimmune conditions: 14 (26) Cancer: 7 (13) Transplantation: 5 (9) Chronic kidney disease: 3 (6)	Mixed	18 (38)	NA	NA	Mixed	NA	0.77	0.11	0.12	Time at first diagnosis	Median (IQR): 132 (24-321)	Varied follow-up time	Clinician evaluated	Clinically evaluated	NA	NA	NA	NA	NA	NA	Chest X-ray abnormalities
127	Fayol	2021	Cardiac performance in patients hospitalized with COVID-19: a 6 month follow-up study	No	France	Europe	9/22/2020-11/17/2020	9/22/2020-11/17/2020	Case series	PCR	The study was conducted in adult patients who were hospi-talized in a tertiary hospital (Hôpital Européen GeorgesPompidou, APHP, Paris, France) for a COVID-19 infectionand discharged alive 6 ± 1 month earlier. Inclusion criteriawere a laboratory-confirmed COVID-19 with a SARS-Cov-2positive real-time reverse-transcriptase polymerase chainreaction (RT-PCR) result, requiring a hospital stay (>48 h)f…	The study was conducted in adult patients who were hospi-talized in a tertiary hospital (Hôpital Européen GeorgesPompidou, APHP, Paris, France) for a COVID-19 infectionand discharged alive 6 ± 1 month earlier. Inclusion criteriawere a laboratory-confirmed COVID-19 with a SARS-Cov-2positive real-time reverse-transcriptase polymerase chainreaction (RT-PCR) result, requiring a hospital stay (>48 h)f…	48	48	0	Clinical data and residual symptoms 6 months after theindex COVID-19 hospitalization were collected.	58 (13)	Adults (25-64)	15	NA	NA	NA	NA	Hypertension: 17 (35) Diabetes: 10 (21) Hypercholesterolemia: 14 (29) Prior myocardial infarction: 3 (6) Prior valvular disease: 1 (2)	Inpatient	35 (73)	13 (27)	NA	Severe	NA	NA	NA	48 (100)	Hospital admission	180	180	Clinician evaluated	Clinically evaluated	6 months after index COVID‐19 hospitalization	NA	NA	NA	NA	NA	Chest pain
128	Capone	2021	Six Month Follow-up of Patients With Multi-System Inflammatory Syndrome in Children	No	US	America	4/17/2020-2/20/2021	4/17/2020-6/20/2020	Prospective cohort	PCR	This is a 6-month follow-up study of pediatric patients (<21 years of age) hospitalized for MIS-C between April 17, 2020, and June 20, 2020, at Cohen Children’s Medical Center. This study was approved by the Northwell Health Institutional Review Board with informed consent waived. The clinical presentation and hospitalization of some patients (n 5 31) included in this report have been published p…	Fifty consecutive patients met Centers for Disease Control and Prevention criteria for MIS-C and had laboratory evidence of SARS_x0002_CoV-2 infection during this study period.	50	50	0	NA	Median and IQR 8.5 (5.4-11.5)	Children (0-14)	22	coronary abnormality diastolic dysfunction	Tocilizumab Enoxaparin	NA	NA	NA	Mixed	NA	NA	NA	NA	NA	NA	NA	NA	Hospital admission	180	14, 56, 180	ICD codes and clinical notes	Clinically evaluated	NA	NA	NA	NA	NA	NA	Coronary abnormality / Diastolic dysfunction
129	Molteni	2021	Illness duration and symptom profile in a large cohort of symptomatic UK school-aged children tested for SARS-CoV-2	No	UK	Europe	Reported between 3/24/2020-2/22/2021	Illness onset 9/1/2020-1/24/2021	Prospective cohort	Self reported by an adult	Data from UK school-aged children (age 5–17 years) were reported by an adult proxy. Participants were voluntary, and used a mobile application (app) launched jointly by Zoe Limited and King's College London.	Proxy-reported school-aged children (age 5–17 years) from all four countries of the UK were available from app launch to Feb 22, 2021 (8 weeks after the UK peak SARS-CoV-2 positive specimen date).	3468	1734	1734	Symptoms were assessed (during first week, first 28 days, from day 28 until illness end, and entire illness duration). Illness with symptoms lasting for 28 days or more was termed LC28 and for 56 days or more was termed LC56. Syptoms that last LC28 and LC56 were considered as prolonged syptoms.	Median (IQR): 13 (10–15)	Children (0-14)	870	NA	NA	NA	Upon registration	Asthma: 216 (12.5) Diabetes: 7 (0.4) Heart disease: 2 (0.1) Renal disease: 2 (0.1)	Mixed	Presentation to hospital: 37 (2.1)	Presentation to hospital: 37 (2.1)	1697 (97.9)	NA	NA	NA	NA	NA	Time at first diagnosis	56	28, 56	Self-reported	Self-reported	Assessed at 28 days and beyond	NA	NA	NA	NA	NA	Chest pain
130	Malesevic	2023	Impaired health-related quality of life in long-COVID syndrome after mild to moderate COVID-19	No	Europe	Europe	2/1/2021-8/31/2021	2/1/2021-8/31/2021	Prospective cohort	Clinician diagnosed	The University Hospital of Zurich developed an interdiscipli- nary outpatient clinic for patients suffering from Long-Covid syndrome, which included the departments of Pulmonology, Cardiology, Neurology, and Internal Medicine. Patients were triaged into one of the departments depending on their symptom constellation. Patients received questionnaires regarding HRQoL during the con- sultation or it…	Patients who filled out the questionnaires properly and either suffered from Long-Covid syndrome or in whom a Long-Covid syndrome was highly suspected after a mild or moderate acute Covid-19 infection were further evaluated.	112	112	0	28 days	Median with IQR: 43 (32.0, 52.5)	Adults (25-64)	86 (76.8)	NA	NA	NA	NA	Other relevant comorbidities: 28 (25) Asthma: 15 (13.4) Prepandemic mental health: 15 (13.4)	Outpatient	NA	NA	112 (100)	Mixed	NA	101 (90.2)	11 (9.8)	NA	Discharge from hospital	84	Varied follow-up time	Self-reported	Self-reported	NA	NA	NA	NA	NA	No	Palpitations
131	Duggal	2022	Post‐sequelae symptoms and comorbidities after COVID‐19	No	US	America	3/2020-5/2020	3/2020-5/2020	Retrospective cohort	NA	We contacted consecutive adults with SARS‐CoV‐2 infection confirmed at Johns Hopkins Medical Institutions from March−May 2020 (n = 328). Additional participants were sampled from the Johns Hopkins HOPE Registry, which includes persons who tested positive for SARS‐CoV‐2 from April−November 2020 and indicated an interest in research studies (n = 179). Consented participants were administered a ques…	We contacted consecutive adults with SARS‐CoV‐2 infection confirmed at Johns Hopkins Medical Institutions from March−May 2020 (n = 328). Additional participants were sampled from the Johns Hopkins HOPE Registry, which includes persons who tested positive for SARS‐CoV‐2 from April−November 2020 and indicated an interest in research studies (n = 179). Consented participants were administered a ques…	328	328	0	NA	Mean (range): 47.6 (19−87)	Adults (25-64)	191 (84)	Chronic heart disease: 13 (4.0) History of heart attack: 5 (1.5) High blood pressure: 78 (23.8) History of stroke: 3 (0.9)	<5 received COVID‐19 specific treatments (i.e., convalescent plasma, remdesivir)	NA	NA	Overweight/obese: 104 (31.7) High blood pressure: 78 (23.8) High cholesterol: 66 (20.1) Asthma/reactive airway: 53 (16.2) Anxiety: 52 (15.9)	Mixed	53 (16.2)	NA	273 (83.2)	NA	NA	NA	NA	NA	Time at first diagnosis	478	Varied follow-up time points: 109−478	Self-reported	Self-reported	NA	NA	NA	NA	NA	No	Shortness of breath / Chest pain
132	Aydin	2021	Computed tomography at every step: Long coronavirus disease	No	Turkey	Asia	NA	NA	Prospective cohort	Positive for nasopharyngeal swab sample	Erzincan Binali Yildirim University Hospital, Turkey	Patients discharged from the hospital after treatment for COVID-19 and whose nasopharyngeal swab sample tested positive for severe acute respiratory syndrome coronavirus 2 after at least 4 weeks from the initial diagnosis.	116	116	0	People with COVID-19 experienced persistent symptoms lasting longer than a month	48.90 ± 17.74	Adults (25-64)	.	NA	NA	NA	Unknown	Unknown	Inpatient	116 (100)	0	0	Mixed	0	32 (27.5)	71 (61.2)	13 (11.2)	Time at first diagnosis	28	28	Clinician evaluated	Clinically evaluated	NA	NA	NA	NA	NA	NA	Palpitation / Arrhythmia
133	Fu	2021	Risk stratification of cardiac sequelae detected using cardiac magnetic resonance in late convalescence at the six-month follow-up of recovered COVID-19 patients	No	China	Asia	NA	1/1/2020-10/20/2020	Prospective cohort	NA	Chengdu Public Health Clinical Medical Centre	Recovered COVID-19 patients at Chengdu Public Health Clinical Medical Centre were prospectively enrolled and followed-up from Jan 1 to Oct 20, 2020	54	34	20	NA	NA	NA	.	NA	NA	NA	NA	NA	Inpatient	NA	NA	0 (0)	Mixed	NA	NA	NA	6 (17.6)	Time at first diagnosis	180	180	Clinician evaluted	Clinically evaluated	Assessed at 6 months	NA	NA	NA	NA	NA	Cardiac dysfunction / Fibrosis / Myocardial injury / Cardiac abnormalities / Edema / Systolic dysfunction
134	Leon	2021	Post discharge persistent symptoms after COVID-19 in rheumatic and musculoskeletal diseases	Yes	Spain	Europe	3/1/2020-5/30/2020	3/1/2020-5/30/2020	Cross-sectional	PCR	The setting was a tertiary hospital of the National Health System of the Community of Madrid, Spain, the Hospital Clínico San Carlos (HCSC), covering a catchment area of 350,000 people. A cross-sectional observational study was performed, including patients from the 1st of March 2020, (when our health area had the first hospital admission related to Covid-19) to the 30th of May 2020.	The setting was a tertiary hospital of the National Health System of the Community of Madrid, Spain, the Hospital Clínico San Carlos (HCSC), covering a catchment area of 350,000 people. A cross-sectional observational study was performed, including patients from the 1st of March 2020, (when our health area had the first hospital admission related to Covid-19) to the 30th of May 2020.	105	105	0	NA	66.8 (14.8)	Senior (65+)	67	Hypertension: 32 (30.48) Heart disease: 13 (12.38)	Hidroxichloroquine: 92 (87.62) Glucocorticoids: 59 (56.19) Azithromycin: 35 (33.33) Tocilizumab: 8 (7.62) Darunavir/cobicistat: 5 (4.76) Remdesivir: 1 (0.95)	NA	NA	Hypertension: 32 (30.5) Dyslipidemia: 22 (21.0) Lung disease: 15 (14.8) Heart disease: 13 (12.4) Diabetes: 10 (9.5)	Inpatient	NA	NA	NA	Mixed	NA	NA	NA	NA	Discharge from hospital	120-210	Varied follow-up time	NA	Others and NA	NA	NA	NA	NA	NA	NA	Chest pain
135	Maestre-Muñiz	2021	Long-Term Outcomes of Patients with Coronavirus Disease 2019 at One Year after Hospital Discharge	No	Spain	Europe	03/01/2020-06/01/2020	03/01/2020-06/01/2020	Cross-sectional	PCR	This cross-sectional study was performed at Tomelloso General Hospital—a 160-bed community medical center located in a rural area of central Spain. All adult patients with laboratory-confirmed COVID-19 who attended our hospital between 1 March and 1 June, 2020, and who were either hospitalized or discharged from the emergency room, were included.	A total of 766 patients with COVID-19, who attended Tomelloso General Hospital during the study period (1 March to 1 June 2020), had information on their clinical outcomes available after one year.	766	766		NA	proportion by age group	NA	378	NA	NA	NA	NA	Arterial hypertension: 401 (0.523) Diabetes: 189 (0.247) Dyslipidemia: 184 (0.24) Obesity: 139 (0.181) Chronic kiney disease: 70 (0.091)	Mixed	445	NA	321	NA	NA	NA	NA	NA	Discharge from hospital	365	365	Self-reported	Self-reported	NA	NA	NA	NA	NA	NA	Chest pain
136	Szekely	2021	Cardiorespiratory Abnormalities in Patients Recovering from Coronavirus Disease 2019	No	Israel	Asia	3/21/2020-5/16/2020	3/21/2020-5/16/2020	Prospective cohort	NA	Emergency department at the Tel Aviv Medical Center, Israel	Individuals recovering from COVID-19 in a dedicated outpatient clinic. All patients had well-established diagnoses of COVID-19, survived the acute event, and met the World Health Organization criteria for discontinuation of quarantine.	106	71	35	NA	52.6 ± 16 years [range: 18–80 years]	Adults (25-64)	24	NA	NA	NA	NA	Hypertensionn: 30 (43) Lung disease: 11 (15) Diabetes: 9 (13) Ischemic heart disease: 3 (4) Heart failure: 1 (1.5)	Outpatient	0 (0)	0 (0)	71 (100)	Mixed	23 (33)	21 (30)	37 (52)	13 (18)	Symptom onset	Mean, SD: 90.6 ± 26	Varied follow-up time	Clinician evaluted	Clinically evaluated	NA	NA	NA	NA	NA	NA	Chest pain
137	Chun	2021	Immuno-fibrotic drivers of impaired lung function in post-acute sequelae of SARS-CoV-2 infection (PASC)	No	US	America	NA	NA	Prospective cohort	NA	2 academic medical centers	61 participants were enrolled across 2 academic medical centers at a median of 9 weeks (IQR, 6–10 weeks) after COVID-19 illness.	61	61	0	NA	Median, IQR: 53 (43–62)	Adults (25-64)	27	NA	NA	NA	NA	NA	Mixed	30 (49.0)	18 (30.0)	13 (21.0)	Mixed	NA	NA	NA	NA	Time at first diagnosis	Median, IQR: 63 (58–70)	Varied follow-up time	Self-reported	Self-reported	NA	NA	NA	NA	NA	NA	Chest pain
138	Darley	2021	Limited recovery from post-acute sequelae of SARS-CoV-2 at 8 months in a prospective cohort	No	Australia	Austrilia	2020-04-01	3/9/2020-4/28/2020	Prospective cohort	Positive SARS-CoV-2 PCR test	St Vincent’s Hospital, Sydney	All adults with SARS‐CoV‐2 infections confirmed by polymerase chain reaction (PCR) at St Vincent’s Hospital testing clinics and who could be contacted were invited to participate. This cohort includes both patients who were diagnosed at St Vincent's Hospital testing clinics (internal) and self-referred patients (external).	99	99	0	Long COVID is conservative and based on the presence of one or more of three major symptoms of fatigue, shortness of breath or chest tightness	Median, IQR: 47 (35-58)	Adults (25-64)	39	NA	NA	NA	NA	NA	Unknown	NA	NA	NA	NA	NA	NA	NA	NA	Time at first diagnosis	Median, IQR: 240 (227–256)	Varied follow-up time	Self-reported	Self-reported	NA	NA	NA	NA	NA	NA	Chest pain
139	Goertz	2020	Persistent symptoms 3 months after a SARS-CoV-2 infection: the post-COVID-19 syndrome?	No	Netherlands	Europe	NA	6/4/2020-6/11/2020	Cross-sectional	PCR, CT scan of the thorax, clinican diagnosed	Between 4–11 June 2020, members of two Facebook groups for coronavirus patients with persistent complaints in the Netherlands (∼11 000 members; “Corona ervaringen en langdurige klachten!”) [11] and Flanders (Belgium, ∼1200 members; “Corona patiënten met langdurige klachten (Vlaanderen)”) [12] and a panel of ∼1200 people who registered at a website of the Lung Foundation Netherlands (www. coronalo…	Between 4–11 June 2020, members of two Facebook groups for coronavirus patients with persistent complaints in the Netherlands (∼11 000 members; “Corona ervaringen en langdurige klachten!”) [11] and Flanders (Belgium, ∼1200 members; “Corona patiënten met langdurige klachten (Vlaanderen)”) [12] and a panel of ∼1200 people who registered at a website of the Lung Foundation Netherlands (www. coronalo…	2113	2113	0	NA	Median, IQR: 47.0 (39.0-54.0)	Adults (25-64)	1803	NA	NA	NA	NA	NA	Mixed	457 (21.6)	0 (0)	2001 (94.7)	Mixed	NA	NA	NA	NA	Symptom onset	Mean (SD): 79 (17)	Varied follow-up time	Self reported	Self-reported	NA	NA	NA	NA	NA	NA	Palpitation / Chest pain
140	Mechi	2021	Long-term persistent symptoms of COVID-19 infection in patients with diabetes mellitus	No	Iraq	Asia	Patient identification period: 5/20/2021–1/6/2021	Patient identification period: 5/20/2021–1/6/2021	Cross-sectional	PCR	Single-center cross-sectional study of patients with laboratory-confirmed SARS-CoV-2 infection who presented to the outpatient clinic of Al-Sader Teaching Hospital after 9 months of acute infection from May 20 to June 1, 2021.	Single-center cross-sectional study of patients with laboratory-confirmed SARS-CoV-2 infection who presented to the outpatient clinic of Al-Sader Teaching Hospital after 9 months of acute infection from May 20 to June 1, 2021.	112	112	0	Persistent symptoms after 9 months of acute infection phase	45 (12)	Adults (25-64)	64	NA	NA	NA	NA	Non Diabetes mellitus: 70 (62.5)	Unknown	NA	NA	NA	NA	NA	NA	NA	NA	After acute disease	NA	270	Clinician evaluated	Clinically evaluated	NA	NA	NA	NA	NA	NA	Hypertension / Chest pain
141	Spinicci	2021	Clinical and Laboratory Follow-up after Hospitalization for COVID-19 at an Italian Tertiary Care Center	No	Italy	Europe	NA	5/20/2020-8/26/2020	Prospective cohort	NA	Since May 20, 2020—soon after the end of the epidemic phase—an outpatient service dedicated to the follow-up of postdischarge COVID-19 patients has been active at the Careggi University Hospital, Florence, Italy, in accordance with the program of the Tuscany Region.	Postdischarge COVID-19 patients at the Careggi University Hospital, Florence, Italy	100	100	0	NA	Median, IQR: 67.5 (56-78.5)	Senior (65+)	41	Hypertension: 50 (50)	Antiretrovirals (LPV/r, DRV/c): 76 (76) Hydroxychloroquine: 88 (88) Remdesivir: 9 (9) Immune-modulators: 48 (48) High-dose steroid (≥1 mg/kg 6-MP): 26 (26) Antibiotics: 49 (49)	NA	NA	Hypertension: 50 (50) Diabetes: 21 (21) COPD: 12 (12) CHD: 12 (12) Obesity: 25 (25)	Mixed	69 (69)	31 (31)	0 (0)	Mixed	NA	9 (9)	32 (32)	59 (59)	Discharge from hospital	56	56	Self reported	Self-reported	Median, IQR days since hospital discharge: 60 (48–67)	NA	NA	NA	NA	NA	Palpitation / Chest pain
142	Fumagalli	2021	Factors associated with persistence of symptoms 1 year after COVID-19: A longitudinal, prospective phone-based interview follow-up cohort study	No	Italy	Europe	NA	NA	Prospective cohort	NA	A COVID-19 unit at Careggi University Hospital, Italy	All consecutive patients admitted at Careggi University Hospital for COVID-19 were prospectively enrolled in a telephone longitudinal FU program aimed at monitoring symptoms after 1, 3, 6, 9 and 12 months from hospital discharge.	254	254	0	Defined as the persistence of symptoms after 12 weeks from hospital discharge	62 ± 15	Adults (25-64)	102	NA	NA	NA	Recorded on hospital admission	Hypertension: 89 (35.0) Ischemic Heart Disease: 56 (22.0) Diabetes Mellituss: 42 (16.5) History of Cancer: 20 (7.9) Chronic Obstructive Pulmonary disease: 10 (3.9) Allergies: 10 (3.9)	Inpatient	Hospitalized: 254 (100)	Hospitalized: 254 (100)	0	NA	Unknown	Unknown	Unknown	Unknown	Discharge from hospital	365	30, 90, 180, 270, 360	Self-reported	Self-reported	NA	NA	NA	NA	NA	NA	Chest pain
143	Manchini	2021	Use of Cardiopulmonary Stress Testing for Patients With Unexplained Dyspnea Post–Coronavirus Disease	No	USA	America	NA	NA	Retrospective cohort	Positive SARS-CoV-2 PCR test	PATIENT POPULATION. This was a prospective study of patients who had been reverse transcription polymerase chain reaction positive for SARS-CoV-2 and who developed new and persistent shortness of breath for >3 months after recovery. Patients were referred from pulmonologists or cardiologists and had been shown to have normal pulmonary function tests, chest X rays, chest CT scans, and echocardiogr…	PATIENT POPULATION. This was a prospective study of patients who had been reverse transcription polymerase chain reaction positive for SARS-CoV-2 and who developed new and persistent shortness of breath for >3 months after recovery. Patients were referred from pulmonologists or cardiologists and had been shown to have normal pulmonary function tests, chest X rays, chest CT scans, and echocardiogr…	41	41	0	NA	45.2 ± 12.5	Adults (25-64)	23	NA	NA	NA	NA	NA	Unknown	NA	NA	NA	Mixed	NA	NA	NA	NA	Time at first diagnosis	>=357	>=357	Clinician evaluated	Clinically evaluated	NA	NA	NA	NA	NA	NA	Dyspnea
144	Herrera-Garcia	2020	Persistencia de síntomas en pacientes después de la enfermedad por coronavirus (COVID-19) en un hospital de tercer nivel de Puebla, México	No	Mexico	America	NA	4/1/2020-7/1/2020	Prospective cohort	PCR	An observational and descriptive study of the population attended in the Pneumology outpatient clinic at Hospital Ángeles Puebla. PostCOVID 19 patients were asked a symptom questionnaire within 30-60 days after their symptoms or resolution of the symptoms under the following variables: age, sex, BMI, comorbidities, tobacco index, symptoms in acute COVID-19 infection, established treatment, days o…	An observational and descriptive study of the population attended in the Pneumology outpatient clinic at Hospital Ángeles Puebla. PostCOVID 19 patients were asked a symptom questionnaire within 30-60 days after their symptoms or resolution of the symptoms under the following variables: age, sex, BMI, comorbidities, tobacco index, symptoms in acute COVID-19 infection, established treatment, days o…	50	50	0	NA	Mean: 50.5	Adults (25-64)	15	Hypertension: 42 (84) Ischemic heart disease: 1 (2)	Azithromycin: 50 (100) Paracetamol: 50 (100) Rivaroxaban: 25 (50) Apixaban: 8 (16) Enoxaparin: 17 (34) Antibiotics: 15 (30) Inhaled steroid: 40 (80)	NA	During symptom questionnaire 30-60 days after symptom resolution	Hypertension: 42 (84) Diabetes: 10 (20) Rheumatological disease: 4 (8) COPD: 3 (6)	Outpatient	NA	NA	50 (100)	Mixed	8 (16)	NA	NA	NA	Time at recovery	60	30, 60	Self reported	Self-reported	NA	NA	NA	NA	NA	NA	Chest pain / Arrhythmia
145	Kedor	2021	Chronic COVID-19 Syndrome and Chronic Fatigue Syndrome (ME/CFS) following the first pandemic wave in Germany – a first analysis of a prospective observational study	Yes	Germany	Europe	7/16/2020-11/27-2020	NA	Cross-sectional	PCR or serology (IgG/IgA) or clinical symptoms (n=3)	The primary objective of this monocentric prospective observational study is to characterize patients contacting the Charité Fatigue Center with persistent fatigue after COVID-19 prospectively and determine if they fulfill diagnostic criteria for ME/CFS. Patients were selected based on a screening questionnaire, specifying COVID-19 diagnosis and symptoms including mild to moderate COVID-19 accord…	The primary objective of this monocentric prospective observational study is to characterize patients contacting the Charité Fatigue Center with persistent fatigue after COVID-19 prospectively and determine if they fulfill diagnostic criteria for ME/CFS. Patients were selected based on a screening questionnaire, specifying COVID-19 diagnosis and symptoms including mild to moderate COVID-19 accord…	42	42	0	NA	Median, range: 36.5 (22-62)	Adults (25-64)	29	NA	NA	NA	NA	NA	Outpatient	0	0	56	Mixed	NA	32 (76.2)	10 (23.8)	0	After acute disease	180	180	Severity of mental and physical fatigue was assessed using Chalder Fatigue Score. Disability and daily physical function was assessed by Bell disability scale and Short Form Health Survey (SF-36 Version 1)	Clinically evaluated	NA	NA	NA	NA	NA	NA	Palpitation
146	Ziauddeen	2021	Characteristics of Long Covid: findings from a social media survey	Yes	UK, Africa, Australia, New Zealand, Europe, South/Central America and Caribbean, North America, Asia, and Middle East	Multiple	Survey avaliable period: 11/7/2020-11/14/2020	Survey avaliable period: 11/7/2020-11/14/2020	Cross-sectional	Self reported by participants who thought they had COVID-19 (confirmed or suspected) and who were not hospitalised for the treatment of COVID-19 in the first two weeks of experiencing COVID-19 symptoms. Among 2550 participants included, 675 participants (26.5%) reported that they had SARS-CoV-2 infection confirmed through PCR and/or antibody tests.	Online survey using a convenience non-probability sampling method posted by the study authors on social media websites	Adults aged 18 years who completed the online survey from 11/7-11/14/2020. The survey was only available in English, but responses were invited internationally, and not restricted to the UK.	2550	2550	0	A minimum duration of illness of four weeks was defined as Long Covid for the purposes of this analysis.	46.5 (11)	Adults (25-64)	2112	NA	NA	NA	NA	NA	Outpatient	0	0	2550 (100)	NA	NA	NA	NA	NA	Time at first diagnosis	Median, IQR: 231 (222-240)	Varied follow-up time	Self-reported	Self-reported	NA	NA	NA	NA	NA	NA	Palpitation / Chest pain
147	Qadir	2023	Post-COVID-19 Complications and their Laboratory Findings: A Cohort Study	No	Iraq	Asia	11/2020-6/2021	11/2020-6/2021	Prospective cohort	NA	Prospective data of 986 cases were obtained from public, and private hospitals belonging to Kirkuk and Erbil governates-Iraq from patients admitted to there for assessing their health condition after recovery from SARS COVID2 infection according to doctor's prescription and ethical approval in the research. The range period (2-3 months) after recovery was included. The data was collected from Nov…	Prospective data of 986 cases were obtained from public, and private hospitals belonging to Kirkuk and Erbil governates-Iraq from patients admitted to there for assessing their health condition after recovery from SARS COVID2 infection according to doctor's prescription and ethical approval in the research. The range period (2-3 months) after recovery was included. The data was collected from Nov…	986	986	0	NA	NA	NA	NA	NA	NA	NA	NA	NA	Unknown	NA	NA	NA	Mixed	NA	NA	NA	NA	Time at first diagnosis	>=90	Varied follow-up time	Self-reported	Self-reported	2-3 months after infection	NA	NA	NA	NA	Yes	Chest pain
148	Mahmoud	2021	Study of Post-COVID-19 Syndrome in Saudi Arabia	No	Saudi Arabia	Asia	5/2021-6/2021	5/2021-6/2021	Cross-sectional	NA	A cross-sectional study using an online questionnaire conducted by researchers from Ibn Sina National College for Medical Studies (ISNC) starting from May 2021 through June 2021	A voluntary response convenient sample of male and female participants aged above 18 years old with a past history of COVID-19 infection were included.	150	75	0	NA	32.8 (5.52)	Adults (25-64)	86	NA	NA	NA	NA	NA	Unknown	NA	NA	NA	Mixed	NA	NA	NA	NA	Time at first diagnosis	>=28	>=28	Self-reported	Self-reported	NA	NA	NA	NA	NA	NA	Cardiovascular system complications
149	Walsh-Messinger	2020	The Kids Are Not Alright: A Preliminary Report of Post-COVID Syndrome in University Students	Yes	US	America	NA	10/7/2020-11/11/2020	Cross-sectional	Self-reported PCR	Undergraduate students at a private, Catholic, Midwestern university	Undergraduate students (N=195) at a private, Catholic, Midwestern university completed an online study about COVID-19 testing, symptoms, course of illness, treatment, and current functioning between October 7 and November 11, 2020.	148	43	105	Participants who contracted COVID-19 experienced symptoms ≥28 days and were classified as having post-COVID syndrome	COVID recovered group: 18.95 (0.74) Post COVID syndrome: 19.86 (3.03)	Youth (15-24)	35	NA	NA	NA	NA	NA	Outpatient	0 (0)	0 (0)	43 (100)	Mixed	NA	COVID recovered: 16 (76.2) Post-COVID syndrome: 8 (36.4)	COVID recovered: 4 (19) Post-COVID syndrome: 13 (59.1)	COVID recovered: 1 (4.8) Post-COVID syndrome: 1 (4.5)	Symptom onset	>=28	Varied follow-up time	Self reported	Self-reported	NA	3 (3)	NA	NA	NA	NA	Tachycardia / Hypertension / Chest pain
150	Mermelstein	2021	Rapid implementation of cross-sectional study: Post-acute sequelae of SARS-CoV-2 (PASC) in a racially and ethnically diverse sample in Illinois	Yes	US	America	4/7/2021-4/12/2021	NA	Cross-sectional	Self-reported positive test result	We employed a cross-sectional study design to collect self-reported information using an on-line questionnaire programmed with REDCap from April 7 to 12, 2021	Community outreach, COVID19 research registries, COVID19 clinical registries	401	246	0	NA	No reported, but there are numbers of cases of age groups	NA	201	Hypertension: 107 (26.8) Heart disease: 10 (2.6) Coronary heart disease: 4 (1.1) Heart attack: 6 (1.5) Conjestive heart failure: 3 (0.8)	NA	NA	NA	Obseity: 143 (35.7) Hypertension: 107 (26.8) Asthma: 77 (19.3) Diabetes: 61 (15.3) Arthristis: 7 (6.8）	Mixed	NA	NA	NA	Mixed	NA	NA	NA	NA	Time at first diagnosis	NA	>= 180	Self reported	Self-reported	NA	NA	NA	NA	NA	NA	Chest pain
footnote: Stuides were ordered by total score of quality assessment.

## Sheet: Supplementary Table 4
Table S4. Analysis of total quality assessment score by the year of publication
		Year of publication
	Overall	2020	2021	2022	2023
N of studies	150	11	87	35	17
Mean	9.20667	7.63636	8.98851	9.94286	9.82353
SD	2.13723	2.41962	1.83945	2.27445	2.48081
Footnote: Regression analysis using total quality assessment score as the outcome shows that studies published in later years of 2021-2023 have a higher quality score compared to studies published in 2020 (p<0.01).

## Sheet: Supplementary Table 5
Table S5. Grading of Recommendation, Assessment, Development, and Evaluation (GRADE) results for studies included in the meta-analysis
Outcomes (long-term cardiac complications of COVID-19)	Anticipated Prevalence (Not applicable)	Prevalence and 95% CI	No of participants (studies)	Quality of the evidence (GRADE)	Comments
Chest pain		9.79 [7.24, 13.11]	895383 (96 studies)	⨁⨁⨁◯ MODERATE
Arrhythmia		8.22 [6.46, 10.40]	2480150 (61 studies)	⨁⨁⨁◯ MODERATE
Stroke		0.54 [0.26, 1.11]	398768 (19 studies)	⨁⨁⨁◯ MODERATE
Cardiac abnormalities		19.52 [16.42, 23.05]	1432821 (15 studies)	⨁⨁⨁◯ MODERATE
Thromboemlism		1.44 [0.88, 2.35]	1883077 (15 studies)	⨁⨁⨁◯ MODERATE
Hypertension		4.89 [2.78, 8.48]	419793 (13 studies)	⨁⨁⨁◯ MODERATE
Heart failure		1.18 [0.37, 3.70]	530471 (10 studies)	⨁⨁⨁◯ MODERATE
Myocardial injury		1.27 [0.14, 10.54]	386174 (9 studies)	⨁⨁⨁◯ MODERATE
Myocarditis		0.56 [0.09, 3.31]	277302 (6 studies)	⨁⨁⨁◯ MODERATE
Abnormal ventricular function		6.71 [1.14, 31.07]	1395 (6 studies)	⨁⨁◯◯ Low
Edema		2.12 [0.76, 5.76]	5416 (6 studies)	⨁⨁◯◯ Low
Coronary disease		0.41 [0.24, 0.70]	352697 (5 studies)	⨁⨁⨁◯ MODERATE
Ischemic heart disease		1.43 [0.72, 2.84]	1383945 (5 studies)	⨁⨁⨁◯ MODERATE
Valve abnormality		2.91 [1.31, 6.43]	209 (2 studies)	⨁⨁◯◯ Low
Pericardial effusion		0.76 [0.15, 3.66]	199 (2 studies)	⨁⨁◯◯ Low
Atrial fibrillation		2.56 [0.37, 15.65]	18726 (2 studies)	⨁⨁◯◯ Low
Diastolic dysfunction		4.92 [2.58, 9.19]	195 (2 studies)	⨁⨁◯◯ Low
Footnote: Patient or population: patients infected with COVID-19; Setting: observational studies; Comparison: not applicable

## Sheet: Supplementary Table 6
Table S6. Summary of prior review articles on long-term cardiac symptoms following COVID-19
Number	Authors	Year	Title	Journal	Main methods	Key findings
1	Mitrani et al.	2020	COVID-19 cardiac injury: Implications for long-term surveillance and outcomes in survivors	Heart Rhythm	Literature review	There is much unknown about COVID-19 infection. Just like other entities with acute cardiac injury, there is likely to be a diverse response, depending on the mechanism of myocardial injury, severity of acute illness, therapy delivered, hemodynamic response, host factors, immune-mediated factors, and postrecovery care and follow-up. Based on other studies of patients with recovered myocarditis, t…
2	Guzik et al.	2020	COVID-19 and the cardiovascular system: implications for risk assessment, diagnosis, and treatment options	European Society of Cardiology	Literature review and qualitative summary	The most common complications include arrhythmia (atrial fibrillation, ventricular tachyarrhythmia, and ventricular fibrillation), cardiac injury [elevated highly sensitive troponin I (hs-cTnI) and creatine kinase (CK) levels], fulminant myocarditis, heart failure, pulmonary embolism, and disseminated intravascular coagulation (DIC).
3	Aiyegbusi et al.	2021	Symptoms, complications and management of long COVID: a review	Journal of the Royal Society of Medicine	Systematic review and meta-analysis	Patients with ‘long COVID’ experience a wide range of physical and mental/psychological symptoms. Pooled prevalence data showed the 10 most prevalent reported symptoms were fatigue, shortness of breath, muscle pain, joint pain, headache, cough, chest pain, altered smell, altered taste and diarrhoea. Other common symptoms were cognitive impairment, memory loss, anxiety and sleep disorders.
4	Chung et al.	2021	COVID-19 and cardiovascular disease: From bench to bedside	Circulation Research	Literature review	This update provides a review of the clinical manifestations of cardiovascular involvement, potential direct SARS-CoV-2 and indirect immune response mechanisms impacting the cardiovascular system, and implications for the management of patients after recovery from acute COVID-19 infection.
5	Groff et al.	2021	Short-term and long-term rates of postacute sequelae of SARS-CoV-2 infection: A systematic review	JAMA Network Open	Systematic review	In this systematic review, more than half of COVID-19 survivors experienced postacute sequelae of COVID-19 PASC 6 months after recovery. The most common PASC involved functional mobility impairments, pulmonary abnormalities, and mental health disorders.
6	Lopez-Leon et al.	2021	More than 50 long‑term efects of COVID‑19: a systematic review and meta-analysis	Scientific Reports	Systematic review and meta-analysis	The included studies defned long-COVID as ranging from 14 to 110 days post-viral infection. In total, 55 efects, including symptoms, signs, and laboratory parameters, were identifed, with fatigue, anosmia, lung dysfunction, abnormal chest X-ray/CT, and neurological disorders being the most common. It was estimated that 80% of the infected patients with SARS-CoV-2 developed one or more long-term s…
7	Michelen et al.	2021	Characterising long COVID: a living systematic review	BMJ Global Health	Systematic review and meta-analysis	A total of 39 studies were included: 32 cohort, 6 cross-sectional and 1 case–control. Most showed high or moderate risk of bias. None were set in low-income countries and few included children. Studies reported on 10951 people (48% female) in 12 countries. Most included previously hospitalised people (78%, 8520/10 951). The longest mean follow-up time was 221.7 (SD: 10.9) days post COVID-19 onset…
8	Proal et al.	2021	Long COVID or post-acute sequelae of COVID-19 (PASC): An overview of biological factors that may contribute to persistent symptoms	Frontiers in Microbiology	Literature review	This paper details mechanisms by which RNA viruses beyond just SARS-CoV-2 have be connected to long-term health consequences. It also reviews literature on acute COVID-19 and other virus-initiated chronic syndromes such as post-Ebola syndrome or myalgic encephalomyelitis/chronic fatigue syndrome (ME/CFS) to discuss different scenarios for PASC symptom development. Potential contributors to PASC s…
9	Chen et al.	2022	Global prevalence of post-coronavirus disease 2019 (COVID-19) dondition or long COVID: A meta-analysis and systematic review	The Journal of Infectious Diseases	Systematic review and meta-analysis	Fifty studies were included, and 41 were meta-analyzed. Global estimated pooled prevalence of post-COVID-19 condition was 0.43 (95% confidence interval [CI], .39–.46). Hospitalized and nonhospitalized patients had estimates of 0.54 (95% CI, .44–.63) and 0.34 (95% CI, .25–.46), respectively. Regional prevalence estimates were Asia (0.51; 95% CI, .37–.65), Europe (0.44; 95% CI, .32–.56), and United…
10	Koc et al.	2022	Long COVID and its management	International Journal of Biological Sciences	Literature review	This review will first introduce the general background of long COVID, and then discuss its risk factors, diagnostic indicators and management strategies. This review will serve as a useful resource for people to understand and prepare for long COVID that will be with us in the foreseeable future.
11	Raman et al.	2022	Long COVID: post-acute sequelae of COVID-19 with a cardiovascular focus	European Heart Journal	Literature review	In this review, we discuss the definition of long COVID and its epidemiology, with an emphasis on cardiopulmonary symptoms. We further review the pathophysiological mechanisms underlying acute and chronic CV injury, the range of post-acute CV sequelae, and impact of COVID-19 on multiorgan health. We propose a possible model for referral of post-COVID-19 patients to cardiac services and discuss fu…
12	Satterfield et al.	2022	Cardiac involvement in the long-term implications of COVID-19	Nature Review Cardiology	Literature review	We highlight what is known about the cardiovascular sequelae in survivors of COVID-19 and discuss important questions that need to be addressed in prospective studies to understand and mitigate these lasting cardiovascular consequences, including in post-acute COVID-19 syndrome. To provide the greatest benefit to these survivors, prospective studies should begin now, with resources made available…
13	Rahmati et al.	2023	The effect of SARS-CoV-2 infection on cardiac function in post-COVID-19 survivors: A systematic review and meta-analysis	Journal of Medical Virology	Systematic review and meta-analysis	A total of 21 studies including 2394 individuals (1436 post-COVID-19 cases and 958 controls) were included in the present meta-analysis. The pooled analyses compared with control groups showed a significant association between post-COVID-19 and reduced left ventricular ejection fraction (LV EF), LV end-diastolic volume (LV EDV), LV stroke volume (LV SV), mitral annular plane systolic excursion (M…
14	Shrestha et al.	2023	Long COVID Syndrome and Cardiovascular Manifestations: A Systematic Review and Meta-Analysis	Diagnostics (Basel)	Systematic review and meta-analysis	In this meta-analysis, data from a total of 8,126,462 individuals (cases: 1,321,305; controls: 6,805,157) was extracted from 7 published studies to find the association between post-COVID syndrome and cardiovascular abnormalities. Significant cardiovascular sequelae in long COVID syndrome highlight the importance of careful cardiac monitoring of COVID-19 patients in the post-COVID phase to addres…
15	Davis et al.	2023	Long COVID: major findings, mechanisms and recommendations	Nature Review Microbioloy	Literature review	Long COVID is a multisystemic illness encompassing ME/CFS, dysautonomia, impacts on multiple organ systems, and vascular and clotting abnormalities. It has already debilitated millions of individuals worldwide, and that number is continuing to grow. On the basis of more than 2 years of research on long COVID and decades of research on conditions such as ME/CFS, a significant proportion of individ…
